# Supplementary material for: The ANTsX ecosystem for mapping the mouse brain
Source: Nat Commun. 2025 Nov 22;16:11548. doi: 10.1038/s41467-025-66741-5 (PMC12748665; doi:10.1038/s41467-025-66741-5)
Supplement: Supplementary file 3 — Source Data [file 41467_2025_66741_MOESM3_ESM.zip]

Archive with 4 entries (4 files):
- Figure4_dev_ccf_dice_pairwise_syn_overlap.csv
- Figure4_dev_ccf_dice_velocity_flow_overlap.csv
- Figure9_dice_overlap.csv
- Figure4_optimize_velocity_field.log.txt
