# Supplementary material for: The ANTsX ecosystem for mapping the mouse brain
Source: Nat Commun. 2025 Nov 22;16:11548. doi: 10.1038/s41467-025-66741-5 (PMC12748665; doi:10.1038/s41467-025-66741-5)
Supplement: Supplementary file 3 — Source Data [file 41467_2025_66741_MOESM3_ESM.zip › Figure4_dev_ccf_dice_pairwise_syn_overlap.csv]

	Label	P56xP14	P14xP56	P14xP04	P04xP14	P04xE18-5	E18-5xP04	E18-5xE15-5	E15-5xE18-5	E15-5xE13-5	E13-5xE15-5	E13-5xE11-5	E11-5xE13-5
0	All	0.981745271	0.98114435	0.963707574	0.964630593	0.968450564	0.962747235	0.95880709	0.952542907	0.952620506	0.94500123	0.86292819	0.749001518
1	15622	0.967840597	0.966515457	0.884928828	0.917605992	0.967833594	0.960115527	0.959369647	0.951164228	0.95260811	0.944572339	0.882842865	0.764585883
2	15751	0.985209178	0.984880343	0.962447807	0.963611342	0.974112264	0.97040862	0.960960166	0.966600823	0.964299838	0.954479336	0.927928316	0.881075491
3	15903	0.984195206	0.984179139	0.974248065	0.974680301	0.967283248	0.960910834	0.955123998	0.945756116	0.936111623	0.921492259	0.645385906	0.650626455
4	16211	0.95028874	0.951345444	0.918247567	0.928096053	0.93807584	0.918759038	0.915696888	0.907253395	0.944155844	0.934362934	0.863547758	0.663544106
5	16309	0.946321541	0.945649696	0.907976476	0.924801412	0.939989563	0.937433399	0.944441651	0.934420086	0.93487591	0.928142553	0.857712236	0.730105263
6	16375	0.980358941	0.981461002	0.965750009	0.963845185	0.972065405	0.964198535	0.969677625	0.965318217	0.965125291	0.95838952	0.835729387	0.565109207
7	16509	0.964823493	0.96476928	0.95056281	0.955364751	0.936308604	0.95218248	0.963899868	0.95283869	0.958301858	0.940196821	0.88182721	0.729678639
8	16649	0.980455764	0.980323819	0.945902306	0.955534275	0.976031477	0.971810783	0.965858408	0.951156295	0.96467579	0.959351092	0.923069622	0.879975316
9	16809	0.981168071	0.978281251	0.9421121	0.944593452	0.974018119	0.965745897	0.960640083	0.947927105	0.961568686	0.955825766	0.884141867	0.697988846
10	17092	0.977991873	0.973978552	0.960605437	0.962768647	0.966752723	0.958043901	0.956299152	0.955337055	0.961468195	0.955251003	0.920429112	0.794062205
11	17220	0.977284573	0.973478196	0.965670022	0.953259068	0.961243451	0.965070333	0.961571777	0.942508085	0.931185682	0.921132021	0.896247241	0.763221154
12	17352	0.985340271	0.984655684	0.979859873	0.978039197	0.980360581	0.975585569	0.973706571	0.97003388	0.962116499	0.952406913	0.91512303	0.726931889
13	25622	0.967689713	0.965943624	0.884389926	0.914253773	0.969112979	0.960716747	0.957919945	0.951408233	0.951857232	0.942386102	0.888888889	0.781105019
14	25751	0.985227232	0.984824044	0.96218786	0.963762581	0.975177485	0.971641592	0.960349349	0.966032535	0.963841991	0.954683555	0.931816223	0.881069042
15	25903	0.984165411	0.984117337	0.974163239	0.974685827	0.967436716	0.960904807	0.95494875	0.945639063	0.934790877	0.920273055	0.65244437	0.648945716
16	26211	0.950415631	0.95176752	0.917196729	0.926847909	0.940992425	0.920568122	0.917520874	0.90765671	0.945171407	0.935381835	0.87571977	0.672104405
17	26309	0.944834882	0.945010268	0.908402318	0.927615211	0.94085927	0.939193622	0.945121034	0.9321301	0.935321528	0.927216415	0.854287428	0.722060656
18	26375	0.97996653	0.981500945	0.966005917	0.964456281	0.972487967	0.966036201	0.970440343	0.964996145	0.964136436	0.959738008	0.844059664	0.597714286
19	26509	0.96540946	0.96479638	0.949404963	0.953501401	0.939586852	0.953614867	0.963442154	0.951678459	0.958988637	0.945309533	0.892984542	0.770562771
20	26649	0.980622315	0.980289356	0.945712657	0.95554466	0.975955163	0.970391506	0.966118984	0.951729707	0.962328504	0.958202909	0.926937618	0.890785522
21	26809	0.981115539	0.978262446	0.942343566	0.94471666	0.973995462	0.965278414	0.960448435	0.947649216	0.959638577	0.953143033	0.878587196	0.694621373
22	27092	0.978392407	0.974348937	0.96074399	0.96231376	0.967311964	0.959072978	0.956494985	0.955478739	0.960941725	0.954504232	0.924343877	0.788189361
23	27220	0.97783711	0.97373322	0.965505948	0.953885843	0.961810632	0.9638754	0.960788177	0.941927364	0.929446481	0.919153868	0.889950724	0.731857319
24	27352	0.985356134	0.984827329	0.979823167	0.978184361	0.980097386	0.975395098	0.973707812	0.969332017	0.962936166	0.954273922	0.923837241	0.750613976
