# Supplementary material for: The ANTsX ecosystem for mapping the mouse brain
Source: Nat Commun. 2025 Nov 22;16:11548. doi: 10.1038/s41467-025-66741-5 (PMC12748665; doi:10.1038/s41467-025-66741-5)
Supplement: Supplementary file 3 — Source Data [file 41467_2025_66741_MOESM3_ESM.zip › Figure4_dev_ccf_dice_velocity_flow_overlap.csv]

	Label	P56xP14	P14xP56	P14xP04	P04xP14	P04xE18-5	E18-5xP04	E18-5xE15-5	E15-5xE18-5	E15-5xE13-5	E13-5xE15-5	E13-5xE11-5	E11-5xE13-5
0	All	0.978977316	0.979005809	0.957235488	0.9568936	0.950769308	0.944526653	0.937934671	0.93156289	0.926927284	0.922095723	0.778114813	0.684362377
1	15622	0.959244131	0.95987201	0.871295168	0.903160115	0.939045428	0.931207353	0.930602803	0.918552508	0.926968584	0.929187635	0.674128828	0.636983842
2	15751	0.982783179	0.982801995	0.957060203	0.958701374	0.96048186	0.958341402	0.946175501	0.955699877	0.942759605	0.931339743	0.868144896	0.818401937
3	15903	0.983092851	0.983217288	0.97297294	0.97293805	0.95884204	0.954892097	0.942845505	0.93517453	0.904675046	0.896335538	0.582115923	0.605592654
4	16211	0.940331511	0.941737148	0.878860581	0.895707841	0.873726459	0.864677575	0.85986171	0.858468199	0.91168887	0.906966086	0.611340815	0.551971326
5	16309	0.934235648	0.933905722	0.861822441	0.88065819	0.860684327	0.875530839	0.882891079	0.872466773	0.899202733	0.893315457	0.648884801	0.635612322
6	16375	0.975999334	0.977689829	0.950434646	0.944712735	0.937826625	0.931529315	0.946063845	0.945737238	0.94455243	0.941909117	0.637224722	0.530229918
7	16509	0.958152898	0.958473828	0.918126056	0.92059273	0.880243004	0.909961977	0.939195581	0.931210574	0.934197484	0.923854069	0.735254989	0.673249551
8	16649	0.975727405	0.976930886	0.930717973	0.942728621	0.956654433	0.951854627	0.946254895	0.929169574	0.943899306	0.937774123	0.859158356	0.812218182
9	16809	0.977892322	0.976103327	0.937002737	0.936664792	0.954841459	0.94301864	0.933353191	0.914800836	0.93777362	0.933950617	0.82026417	0.636020151
10	17092	0.970881604	0.969818681	0.94368213	0.946737493	0.932820399	0.928935093	0.920269031	0.923309407	0.934162953	0.935345799	0.824232501	0.703230002
11	17220	0.969723287	0.969297201	0.945527948	0.933391608	0.930079909	0.932676519	0.928493911	0.900473934	0.87762736	0.872373875	0.850269719	0.656801366
12	17352	0.982620445	0.982731632	0.973983991	0.973904896	0.970088264	0.964284873	0.957125108	0.954222573	0.950070117	0.938634872	0.881200314	0.689878543
13	25622	0.958595012	0.958791281	0.871822695	0.902829486	0.937843116	0.931017647	0.92917232	0.918067008	0.927710843	0.930048552	0.680779001	0.644671976
14	25751	0.982870625	0.982916574	0.957036574	0.958423253	0.960926603	0.958565544	0.945447556	0.955291557	0.942103361	0.929722869	0.873519867	0.821212992
15	25903	0.983038053	0.983212048	0.972990798	0.972972222	0.958939754	0.955209091	0.942348209	0.935078936	0.901645168	0.895260827	0.593252269	0.600995657
16	26211	0.940540726	0.942476377	0.879518072	0.896489991	0.877743123	0.869239222	0.861413975	0.859010271	0.915753277	0.90913242	0.635753864	0.584864071
17	26309	0.933272793	0.933515766	0.863771396	0.882195247	0.861967566	0.877143717	0.884226491	0.875234874	0.90211241	0.891695369	0.661356395	0.654488923
18	26375	0.976046616	0.977680627	0.950061884	0.944919349	0.93773532	0.929579121	0.945729717	0.945554575	0.943363465	0.941394081	0.665048544	0.551079977
19	26509	0.957839235	0.957453543	0.915013286	0.917372243	0.885325875	0.913750094	0.936370182	0.929626021	0.934550989	0.923423423	0.737444934	0.70087841
20	26649	0.975549124	0.976506639	0.929973538	0.941907454	0.956215313	0.951253004	0.946053379	0.92889788	0.94150992	0.934379848	0.868035757	0.824850299
21	26809	0.977859667	0.975835646	0.937322071	0.936340527	0.953029875	0.940629235	0.933159463	0.912397298	0.935784626	0.934536202	0.818355959	0.631439457
22	27092	0.970696443	0.969828532	0.942187748	0.945163199	0.931641753	0.927078891	0.918172092	0.921248267	0.932884494	0.932713922	0.813772798	0.703978422
23	27220	0.970045833	0.970217077	0.945214855	0.934828558	0.928788836	0.930465835	0.927433912	0.899334734	0.884470715	0.874463826	0.842754368	0.665429808
24	27352	0.982564706	0.982878222	0.973915514	0.97430356	0.968980133	0.963671939	0.958215181	0.954982863	0.951661434	0.940663652	0.887705873	0.703192407
