# Supplementary material for: The ANTsX ecosystem for mapping the mouse brain
Source: Nat Commun. 2025 Nov 22;16:11548. doi: 10.1038/s41467-025-66741-5 (PMC12748665; doi:10.1038/s41467-025-66741-5)
Supplement: Supplementary file 3 — Source Data [file 41467_2025_66741_MOESM3_ESM.zip › Figure9_dice_overlap.csv]

	Subject	Day	Registration	All	CerebralCortex	CerebralNuclei	BrainStem	Cerebellum	MainOlfactoryBulb	HippocampalFormation
0	NR12_F	Day3	Intensity with parcellation	0.947151213	0.943895006	0.936327319	0.951506945	0.959240467	0.945312188	0.945768682
1	NR12_F	Day3	Intensity (brain-extracted)	0.756785663	0.767896606	0.718739212	0.746681041	0.840282796	0.687735982	0.72372148
2	NR12_F	Day3	Intensity only	0.757471436	0.765721353	0.71716019	0.751801631	0.845986456	0.687227079	0.718744535
3	NR12_F	Week8	Intensity with parcellation	0.942449084	0.941462576	0.929691308	0.94812479	0.950526214	0.918486058	0.947819697
4	NR12_F	Week8	Intensity (brain-extracted)	0.747704867	0.738598157	0.704303521	0.777885157	0.856583959	0.504820905	0.7114166
5	NR12_F	Week8	Intensity only	0.747274038	0.73779741	0.703695502	0.778270943	0.856046303	0.500097549	0.711828125
6	NR12_F	Week1	Intensity with parcellation	0.926445249	0.925828705	0.906218857	0.929427725	0.956270472	0.848615204	0.946295645
7	NR12_F	Week1	Intensity (brain-extracted)	0.704738531	0.69564242	0.630244467	0.762114358	0.845262773	0.275877232	0.667916774
8	NR12_F	Week1	Intensity only	0.711653947	0.704274605	0.641961473	0.766186656	0.845652251	0.29691658	0.673430101
9	NR12_F	Day0	Intensity with parcellation	0.945951559	0.938803298	0.937391988	0.95226772	0.955930793	0.954559386	0.948586696
10	NR12_F	Day0	Intensity (brain-extracted)	0.764613923	0.74123069	0.728265537	0.808410881	0.83540445	0.73469535	0.690260483
11	NR12_F	Day0	Intensity only	0.765984685	0.742554086	0.730797943	0.808528616	0.838486193	0.730234404	0.693770445
12	NR12_F	Week4	Intensity with parcellation	0.944245984	0.939345196	0.929505008	0.954243452	0.959016918	0.911700121	0.950131387
13	NR12_F	Week4	Intensity (brain-extracted)	0.726202098	0.712018127	0.670702947	0.776029199	0.850718114	0.438990996	0.665614899
14	NR12_F	Week4	Intensity only	0.729681361	0.714772316	0.671891235	0.779815749	0.85548149	0.449289275	0.669435803
15	NR12_F	Week20	Intensity with parcellation	0.953763452	0.948367461	0.949613583	0.958915259	0.960414363	0.956645489	0.954590423
16	NR12_F	Week20	Intensity (brain-extracted)	0.757364216	0.734484481	0.720994985	0.79959231	0.827392317	0.738608753	0.679964705
17	NR12_F	Week20	Intensity only	0.757034819	0.733918741	0.720634014	0.79921285	0.82758756	0.73802576	0.679936357
18	NR7_M	Day3	Intensity with parcellation	0.935183957	0.926517086	0.917952964	0.956259449	0.95227768	0.870745823	0.942378726
19	NR7_M	Day3	Intensity (brain-extracted)	0.724383847	0.6989063	0.670833804	0.80826637	0.819569495	0.498534667	0.619226011
20	NR7_M	Day3	Intensity only	0.706341566	0.675777026	0.648558395	0.796744824	0.809396114	0.452996058	0.604411287
21	NR7_M	Week8	Intensity with parcellation	0.943010255	0.932457317	0.929735159	0.95891765	0.959613762	0.922510374	0.9438136
22	NR7_M	Week8	Intensity (brain-extracted)	0.712433776	0.680364377	0.655628297	0.777739491	0.820591061	0.595284042	0.621576679
23	NR7_M	Week8	Intensity only	0.730107209	0.701194471	0.679188912	0.78943414	0.829712628	0.636867566	0.63913051
24	NR7_M	Week1	Intensity with parcellation	0.945247138	0.93796363	0.929373843	0.956776193	0.957692877	0.950622074	0.94233468
25	NR7_M	Week1	Intensity (brain-extracted)	0.719170849	0.698259903	0.671721565	0.771003008	0.82582146	0.602163875	0.611862118
26	NR7_M	Week1	Intensity only	0.725086181	0.705814521	0.680399085	0.774690688	0.826178633	0.629275058	0.613862039
27	NR7_M	Day0	Intensity with parcellation	0.934712138	0.927492635	0.913243169	0.951533779	0.960021143	0.870873897	0.942014789
28	NR7_M	Day0	Intensity (brain-extracted)	0.694496264	0.677531828	0.632877651	0.765951147	0.832208564	0.33017538	0.601106992
29	NR7_M	Day0	Intensity only	0.698316759	0.68222412	0.637560689	0.768758737	0.833864984	0.340501728	0.604488398
30	NR7_M	Week4	Intensity with parcellation	0.930535311	0.921991285	0.911350982	0.947283912	0.95301547	0.881759569	0.935657351
31	NR7_M	Week4	Intensity (brain-extracted)	0.703913965	0.667190109	0.648989619	0.780511912	0.823021368	0.445506507	0.636852209
32	NR7_M	Week4	Intensity only	0.704719283	0.667689976	0.64930535	0.781724493	0.824474125	0.444971879	0.637926981
33	NR7_M	Week20	Intensity with parcellation	0.947877299	0.938903189	0.940742156	0.959921922	0.954824513	0.949235369	0.947784137
34	NR7_M	Week20	Intensity (brain-extracted)	0.744608509	0.716111204	0.688156174	0.811795912	0.811400485	0.740414024	0.64249503
35	NR7_M	Week20	Intensity only	0.743700109	0.716142893	0.69224693	0.810057895	0.801495681	0.742899116	0.643996774
36	NR1_F	Week8	Intensity with parcellation	0.937999265	0.934450784	0.93499595	0.944650681	0.948269242	0.901435799	0.940426596
37	NR1_F	Week8	Intensity (brain-extracted)	0.723632897	0.696034835	0.695260164	0.800820306	0.785399672	0.603516512	0.60807605
38	NR1_F	Week8	Intensity only	0.724038505	0.696748686	0.696144435	0.801080123	0.785249746	0.604512249	0.607614459
39	NR1_F	Week1	Intensity with parcellation	0.936966146	0.934268997	0.927251237	0.935466296	0.950833392	0.946045722	0.940207296
40	NR1_F	Week1	Intensity (brain-extracted)	0.764867006	0.746948556	0.720308429	0.783644622	0.861517719	0.725886062	0.724965255
41	NR1_F	Week1	Intensity only	0.760762708	0.74206618	0.715924222	0.782092724	0.858197047	0.699427037	0.724205726
42	NR1_F	Day0	Intensity with parcellation	0.94840586	0.939324202	0.942440949	0.959229524	0.953385455	0.963151126	0.947181021
43	NR1_F	Day0	Intensity (brain-extracted)	0.76823623	0.742130629	0.73648843	0.812723702	0.839494743	0.824238921	0.658430575
44	NR1_F	Day0	Intensity only	0.766688158	0.73984442	0.735857529	0.811727622	0.838611814	0.819739849	0.656994783
45	NR1_F	Week4	Intensity with parcellation	0.945289541	0.946589996	0.938012468	0.945959514	0.94947518	0.926787972	0.951279313
46	NR1_F	Week4	Intensity (brain-extracted)	0.776705763	0.769580968	0.719048624	0.819942259	0.862459912	0.63369616	0.712111628
47	NR1_F	Week4	Intensity only	0.782693606	0.77698783	0.728872434	0.822425406	0.864887269	0.643651997	0.720762261
48	NR1_F	Week20	Intensity with parcellation	0.916962948	0.922132372	0.918220232	0.909404091	0.946455596	0.823569291	0.924263137
49	NR1_F	Week20	Intensity (brain-extracted)	0.714446746	0.691569707	0.672441022	0.768434914	0.81653685	0.570489306	0.623035768
50	NR1_F	Week20	Intensity only	0.701824037	0.679107303	0.660655657	0.760081185	0.800783477	0.521183268	0.614508675
51	NR10_M	Day3	Intensity with parcellation	0.926374077	0.92231896	0.911461948	0.931942138	0.957512831	0.852953123	0.940485515
52	NR10_M	Day3	Intensity (brain-extracted)	0.709100805	0.683437799	0.630999192	0.76923329	0.870113189	0.389474659	0.661336779
53	NR10_M	Day3	Intensity only	0.709607707	0.684120132	0.628071224	0.770797107	0.870867812	0.384180823	0.665417995
54	NR10_M	Week8	Intensity with parcellation	0.933190948	0.926448087	0.921066039	0.940405356	0.952397094	0.906467142	0.940928789
55	NR10_M	Week8	Intensity (brain-extracted)	0.735847387	0.708973244	0.670660326	0.791838957	0.85585729	0.617923708	0.655027057
56	NR10_M	Week8	Intensity only	0.733093263	0.705444399	0.668190816	0.79106414	0.852749853	0.614307723	0.649785335
57	NR10_M	Week1	Intensity with parcellation	0.94390242	0.934090988	0.931356135	0.96234224	0.958279867	0.903252214	0.947500383
58	NR10_M	Week1	Intensity (brain-extracted)	0.727442037	0.694681005	0.66570633	0.81056087	0.828821277	0.555602278	0.640193248
59	NR10_M	Week1	Intensity only	0.720820864	0.685922256	0.657324075	0.807705013	0.822398742	0.53874481	0.635941806
60	NR10_M	Day0	Intensity with parcellation	0.942006822	0.937595036	0.929694958	0.949661474	0.951978123	0.929338089	0.946023178
61	NR10_M	Day0	Intensity (brain-extracted)	0.75747373	0.730770508	0.688366012	0.811513496	0.866443258	0.647409979	0.700461948
62	NR10_M	Day0	Intensity only	0.751985124	0.725770973	0.684321056	0.807063513	0.860985839	0.642163933	0.686901079
63	NR10_M	Week4	Intensity with parcellation	0.934584137	0.927608551	0.922467874	0.940907354	0.952440255	0.919448146	0.941779933
64	NR10_M	Week4	Intensity (brain-extracted)	0.740587394	0.71491839	0.678524918	0.794468107	0.85679144	0.634544191	0.657373483
65	NR10_M	Week4	Intensity only	0.738925103	0.711920357	0.674357682	0.794369028	0.858531752	0.624924078	0.658396333
66	NR10_M	Week20	Intensity with parcellation	0.940210618	0.932814235	0.929984233	0.948665881	0.955143436	0.925537354	0.944304889
67	NR10_M	Week20	Intensity (brain-extracted)	0.746541814	0.717673352	0.697057215	0.799526539	0.836204115	0.698950798	0.665841697
68	NR10_M	Week20	Intensity only	0.742391471	0.712279511	0.696327118	0.798645176	0.831283798	0.68084579	0.659014638
69	NR9_M	Day3	Intensity with parcellation	0.92805593	0.922754879	0.912387942	0.936246014	0.953286945	0.86661584	0.942272784
70	NR9_M	Day3	Intensity (brain-extracted)	0.712426794	0.682854171	0.646498054	0.784779772	0.846249226	0.402164043	0.66440851
71	NR9_M	Day3	Intensity only	0.704938826	0.6827298	0.653975806	0.781739165	0.820372722	0.420086845	0.615878307
72	NR9_M	Week8	Intensity with parcellation	0.93980756	0.930631919	0.925726731	0.95467357	0.956247439	0.912445213	0.942930905
73	NR9_M	Week8	Intensity (brain-extracted)	0.724582266	0.684887542	0.671005477	0.80172504	0.827003953	0.595288919	0.643228629
74	NR9_M	Week8	Intensity only	0.726905409	0.687278809	0.671513732	0.80362126	0.830962914	0.592055254	0.649870501
75	NR9_M	Week1	Intensity with parcellation	0.940914475	0.930852064	0.923249213	0.960440331	0.960258644	0.89169345	0.946838588
76	NR9_M	Week1	Intensity (brain-extracted)	0.715587668	0.677540318	0.660368636	0.810431505	0.810247019	0.448234551	0.655601527
77	NR9_M	Week1	Intensity only	0.70365456	0.66665657	0.655550849	0.800113963	0.792989413	0.42175439	0.636448444
78	NR9_M	Day0	Intensity with parcellation	0.945437757	0.938090834	0.934927143	0.956468088	0.95141758	0.943236625	0.949495911
79	NR9_M	Day0	Intensity (brain-extracted)	0.752831351	0.717214358	0.708631031	0.815092113	0.840412177	0.704783272	0.668097282
80	NR9_M	Day0	Intensity only	0.762278811	0.730079406	0.718877175	0.818446268	0.845655208	0.745262467	0.673785756
81	NR9_M	Week4	Intensity with parcellation	0.940043285	0.931360822	0.926400181	0.954847798	0.954201722	0.914543308	0.94315489
82	NR9_M	Week4	Intensity (brain-extracted)	0.72291164	0.685623034	0.675571125	0.798901393	0.818312754	0.590011989	0.637821838
83	NR9_M	Week4	Intensity only	0.723299921	0.683844434	0.671155432	0.800620508	0.82353231	0.593788635	0.641148167
84	NR9_M	Week20	Intensity with parcellation	0.953367957	0.942231532	0.945803482	0.966475147	0.963747346	0.957895132	0.952975847
85	NR9_M	Week20	Intensity (brain-extracted)	0.743217799	0.705179137	0.709261581	0.815767435	0.79933273	0.765126997	0.632240463
86	NR9_M	Week20	Intensity only	0.742363648	0.704251993	0.707857485	0.815563608	0.797210813	0.763527823	0.632724321
87	NR2_F	Day3	Intensity with parcellation	0.949847638	0.941686984	0.941349115	0.961459015	0.956977108	0.948271461	0.950893849
88	NR2_F	Day3	Intensity (brain-extracted)	0.762260788	0.736440568	0.721094052	0.816972279	0.850979965	0.701787112	0.664618496
89	NR2_F	Day3	Intensity only	0.763433096	0.738663117	0.722052164	0.816098245	0.851702927	0.717408907	0.662927692
90	NR2_F	Week8	Intensity with parcellation	0.944784409	0.938046308	0.946016731	0.94691544	0.956097423	0.928406505	0.954126617
91	NR2_F	Week8	Intensity (brain-extracted)	0.754269651	0.727319888	0.73184133	0.820716014	0.786995282	0.621943925	0.703899764
92	NR2_F	Week8	Intensity only	0.75448098	0.727714253	0.732731815	0.821092788	0.786949215	0.61799982	0.704203774
93	NR2_F	Week1	Intensity with parcellation	0.935732522	0.936943705	0.930371852	0.933447438	0.951353824	0.8860142	0.947195865
94	NR2_F	Week1	Intensity (brain-extracted)	0.742183876	0.732665706	0.701780315	0.796130523	0.784693917	0.530485932	0.715697106
95	NR2_F	Week1	Intensity only	0.752170756	0.744510076	0.710733082	0.801158295	0.795240563	0.548516269	0.732677223
96	NR2_F	Day0	Intensity with parcellation	0.932292453	0.925025706	0.924193603	0.935198506	0.950334382	0.920754486	0.942142748
97	NR2_F	Day0	Intensity (brain-extracted)	0.749309098	0.724199362	0.705084424	0.803640752	0.827377174	0.67278356	0.677700476
98	NR2_F	Day0	Intensity only	0.750733847	0.726187563	0.706256224	0.804223325	0.828914956	0.672734853	0.68051582
99	NR2_F	Week4	Intensity with parcellation	0.935202917	0.931915678	0.927884198	0.93587402	0.947980004	0.920194498	0.944448628
100	NR2_F	Week4	Intensity (brain-extracted)	0.745695664	0.724238422	0.70795974	0.794897793	0.82753521	0.650625538	0.667119488
101	NR2_F	Week4	Intensity only	0.743661471	0.72111577	0.705997802	0.793577427	0.827000662	0.645802443	0.66556469
102	NR2_F	Week20	Intensity with parcellation	0.946585274	0.943769815	0.936753267	0.951435773	0.958180704	0.928281636	0.949397789
103	NR2_F	Week20	Intensity (brain-extracted)	0.76307549	0.747377556	0.707737653	0.802310638	0.875153066	0.642041613	0.69253137
104	NR2_F	Week20	Intensity only	0.762556461	0.747075799	0.707386873	0.801993345	0.874849686	0.639645448	0.690793221
105	NR11_F	Day3	Intensity with parcellation	0.948083252	0.940154917	0.939423431	0.956203345	0.95732165	0.949608993	0.953382334
106	NR11_F	Day3	Intensity (brain-extracted)	0.762100235	0.740049188	0.716274808	0.80813589	0.844630659	0.708724559	0.687935213
107	NR11_F	Day3	Intensity only	0.760024647	0.737414579	0.713905224	0.807375258	0.843423884	0.708523321	0.682446609
108	NR11_F	Week8	Intensity with parcellation	0.933365692	0.930044604	0.915254304	0.936876366	0.957959023	0.897660028	0.943602357
109	NR11_F	Week8	Intensity (brain-extracted)	0.738309766	0.718084323	0.672449315	0.781116388	0.872633404	0.485128	0.710254706
110	NR11_F	Week8	Intensity only	0.736867172	0.716481116	0.670554637	0.779172331	0.872915727	0.473741604	0.714028217
111	NR11_F	Week1	Intensity with parcellation	0.930748506	0.930974289	0.917202754	0.927646181	0.952714453	0.896309113	0.942789148
112	NR11_F	Week1	Intensity (brain-extracted)	0.735028089	0.716852503	0.679229199	0.779220543	0.864728884	0.447698683	0.697593725
113	NR11_F	Week1	Intensity only	0.738715432	0.721140283	0.68332568	0.782176913	0.86616552	0.458457958	0.701073715
114	NR11_F	Day0	Intensity with parcellation	0.951092992	0.945128818	0.938643412	0.957348933	0.964180325	0.955277746	0.952487585
115	NR11_F	Day0	Intensity (brain-extracted)	0.779598706	0.771914155	0.716540221	0.802560175	0.876008647	0.734160119	0.72359845
116	NR11_F	Day0	Intensity only	0.779163853	0.771598437	0.715596653	0.802281627	0.875279488	0.73551854	0.722470575
117	NR11_F	Week4	Intensity with parcellation	0.941020114	0.938760635	0.92631959	0.944313113	0.957803713	0.920216701	0.946623742
118	NR11_F	Week4	Intensity (brain-extracted)	0.739131658	0.725941517	0.672851824	0.780076078	0.856300655	0.568113023	0.684732675
119	NR11_F	Week4	Intensity only	0.742984626	0.732427516	0.676759738	0.78188566	0.85667545	0.572199939	0.690317914
120	NR11_F	Week20	Intensity with parcellation	0.948127031	0.937137074	0.945069184	0.957717568	0.960309346	0.949861165	0.949366267
121	NR11_F	Week20	Intensity (brain-extracted)	0.751806376	0.722815929	0.722910036	0.793811041	0.836079057	0.774456742	0.651125967
122	NR11_F	Week20	Intensity only	0.756355598	0.728897799	0.725682976	0.796379667	0.841729126	0.786909038	0.653547627
123	NR3_F	Week8	Intensity with parcellation	0.946415556	0.934144483	0.938101355	0.959634948	0.957607208	0.95322556	0.948739278
124	NR3_F	Week8	Intensity (brain-extracted)	0.753109595	0.710296924	0.704106793	0.818419515	0.854648749	0.76043876	0.6465368
125	NR3_F	Week8	Intensity only	0.752032897	0.709063488	0.703273042	0.817459156	0.853267358	0.76264975	0.644099084
126	NR3_F	Week1	Intensity with parcellation	0.950186497	0.942985915	0.943091775	0.962906476	0.953140882	0.948375288	0.948842362
127	NR3_F	Week1	Intensity (brain-extracted)	0.764567313	0.73187607	0.719731336	0.839461925	0.824724821	0.689606733	0.683468485
128	NR3_F	Week1	Intensity only	0.766587449	0.734035581	0.722324866	0.841067537	0.826288565	0.689642539	0.687313907
129	NR3_F	Day0	Intensity with parcellation	0.938885865	0.933682515	0.933896975	0.94591843	0.948498555	0.906177572	0.947968273
130	NR3_F	Day0	Intensity (brain-extracted)	0.747619457	0.714224905	0.70449754	0.8158445	0.84266452	0.573842593	0.686291653
131	NR3_F	Day0	Intensity only	0.748737009	0.715756966	0.70528279	0.816314243	0.84308951	0.578439999	0.687795174
132	NR3_F	Week4	Intensity with parcellation	0.945956925	0.948847198	0.943095064	0.941633589	0.954763012	0.920427354	0.950723348
133	NR3_F	Week4	Intensity (brain-extracted)	0.745263313	0.722140406	0.694626695	0.790900322	0.853651006	0.566089845	0.698048803
134	NR3_F	Week4	Intensity only	0.740493843	0.717504106	0.686870198	0.787014449	0.85139785	0.558596156	0.691506369
135	NR3_F	Week20	Intensity with parcellation	0.949163367	0.940291818	0.941073543	0.958863711	0.961038641	0.948914648	0.950017012
136	NR3_F	Week20	Intensity (brain-extracted)	0.742520489	0.714928056	0.705327893	0.791871154	0.835147062	0.701323346	0.641323302
137	NR3_F	Week20	Intensity only	0.751550613	0.725510278	0.711590944	0.795695093	0.843104909	0.760642075	0.644916928
138	NR5_M	Day3	Intensity with parcellation	0.935261909	0.931048407	0.923745738	0.939005336	0.948633828	0.927801391	0.940481636
139	NR5_M	Day3	Intensity (brain-extracted)	0.721533232	0.698566914	0.693110079	0.788798868	0.828472037	0.487498453	0.583817645
140	NR5_M	Day3	Intensity only	0.717483514	0.693458778	0.68147334	0.787122768	0.832708101	0.505233889	0.566799119
141	NR5_M	Week8	Intensity with parcellation	0.939939031	0.931521318	0.930514453	0.949189527	0.950978525	0.935060824	0.945463876
142	NR5_M	Week8	Intensity (brain-extracted)	0.73604817	0.708452128	0.690170186	0.795686127	0.831711862	0.64230349	0.638057126
143	NR5_M	Week8	Intensity only	0.739433012	0.711650446	0.692767556	0.798222039	0.837232464	0.655067614	0.639389326
144	NR5_M	Week1	Intensity with parcellation	0.926285	0.925942748	0.916604079	0.932153764	0.949725175	0.829253176	0.942450502
145	NR5_M	Week1	Intensity (brain-extracted)	0.718067902	0.693662827	0.669109971	0.787296837	0.833923236	0.418745437	0.644465044
146	NR5_M	Week1	Intensity only	0.719364534	0.694988873	0.670899648	0.788366609	0.834773762	0.417736809	0.647710407
147	NR5_M	Day0	Intensity with parcellation	0.936888847	0.935463531	0.930055745	0.950353804	0.944097168	0.851102509	0.948509119
148	NR5_M	Day0	Intensity (brain-extracted)	0.746202618	0.734599449	0.702159895	0.825846173	0.797861447	0.459318137	0.682315583
149	NR5_M	Day0	Intensity only	0.747633224	0.736569294	0.704881993	0.826186657	0.796585522	0.468583746	0.683807569
150	NR5_M	Week4	Intensity with parcellation	0.930655739	0.924145623	0.916719957	0.948228864	0.951048978	0.841684638	0.943258902
151	NR5_M	Week4	Intensity (brain-extracted)	0.712462991	0.683185211	0.667388753	0.794721994	0.814623798	0.448135961	0.61402486
152	NR5_M	Week4	Intensity only	0.721038978	0.695577528	0.67646957	0.798750182	0.818388667	0.487914409	0.617081322
153	NR5_M	Week20	Intensity with parcellation	0.949127415	0.939611442	0.942356813	0.958129392	0.960137005	0.95028235	0.953179289
154	NR5_M	Week20	Intensity (brain-extracted)	0.745800008	0.720328459	0.704221549	0.794590997	0.838861452	0.702954225	0.648586557
155	NR5_M	Week20	Intensity only	0.748866054	0.725462446	0.711259054	0.795221102	0.836694221	0.713041811	0.64969605
156	NR6_M	Day3	Intensity with parcellation	0.944807125	0.940516379	0.935383302	0.946071769	0.955427351	0.954596432	0.95033418
157	NR6_M	Day3	Intensity (brain-extracted)	0.759858937	0.738971781	0.695934299	0.79928911	0.874358345	0.759941538	0.659697371
158	NR6_M	Day3	Intensity only	0.761568862	0.742036673	0.696655106	0.800007374	0.87460185	0.762954021	0.662095786
159	NR6_M	Week8	Intensity with parcellation	0.942169036	0.935255741	0.932971596	0.951012065	0.954489241	0.931400165	0.943905213
160	NR6_M	Week8	Intensity (brain-extracted)	0.731598965	0.689818791	0.691699773	0.794026448	0.853513235	0.625420058	0.63138706
161	NR6_M	Week8	Intensity only	0.730373662	0.687919355	0.690120406	0.792993366	0.852366462	0.634751528	0.627695258
162	NR6_M	Week1	Intensity with parcellation	0.94396425	0.93281812	0.935925187	0.96045553	0.955561195	0.931259264	0.9415521
163	NR6_M	Week1	Intensity (brain-extracted)	0.715148314	0.66504767	0.67126059	0.806406673	0.797711918	0.675800091	0.598118736
164	NR6_M	Week1	Intensity only	0.705709124	0.652075558	0.668881562	0.799748596	0.786942031	0.665598946	0.580927113
165	NR6_M	Day0	Intensity with parcellation	0.947963892	0.93942656	0.938639217	0.956781744	0.956871865	0.960313817	0.9500462
166	NR6_M	Day0	Intensity (brain-extracted)	0.750455233	0.718914491	0.704874038	0.794165069	0.85664746	0.781465834	0.644021414
167	NR6_M	Day0	Intensity only	0.745606177	0.711958323	0.699069628	0.791187407	0.854675645	0.778718266	0.637227336
168	NR6_M	Week4	Intensity with parcellation	0.953510219	0.946238541	0.945038782	0.962916811	0.961391614	0.953786984	0.955145637
169	NR6_M	Week4	Intensity (brain-extracted)	0.776118284	0.751293765	0.724635842	0.828111826	0.863525961	0.753790492	0.682684566
170	NR6_M	Week4	Intensity only	0.777051902	0.752656908	0.728324125	0.829218611	0.862274469	0.732649218	0.690580468
171	NR6_M	Week20	Intensity with parcellation	0.94446101	0.934450478	0.940762087	0.958402732	0.95363433	0.935156372	0.940610294
172	NR6_M	Week20	Intensity (brain-extracted)	0.734950304	0.715156258	0.697487328	0.776938087	0.808730776	0.789450946	0.617258226
173	NR6_M	Week20	Intensity only	0.731767514	0.710258674	0.693850197	0.77611442	0.805378828	0.781233104	0.616160685
174	NR4_F	Day3	Intensity with parcellation	0.946058732	0.938106683	0.935884747	0.958023232	0.952575676	0.952835112	0.944464578
175	NR4_F	Day3	Intensity (brain-extracted)	0.752057916	0.716356604	0.710625237	0.814374078	0.833041225	0.757450719	0.644230508
176	NR4_F	Day3	Intensity only	0.751312462	0.715767689	0.709876821	0.81341888	0.833239825	0.751606453	0.644508902
177	NR4_F	Week8	Intensity with parcellation	0.937756755	0.925798019	0.92419753	0.958284679	0.953766261	0.90577999	0.938295059
178	NR4_F	Week8	Intensity (brain-extracted)	0.68113062	0.616017973	0.651509145	0.78925757	0.773417577	0.50571529	0.568236628
179	NR4_F	Week8	Intensity only	0.671045375	0.600810079	0.634902421	0.785803007	0.772020523	0.461492755	0.56478922
180	NR4_F	Week1	Intensity with parcellation	0.945728697	0.934481323	0.936177678	0.961659993	0.952230103	0.954839979	0.9442199
181	NR4_F	Week1	Intensity (brain-extracted)	0.727703574	0.675568478	0.700631961	0.814526812	0.799859429	0.751153985	0.588581235
182	NR4_F	Week1	Intensity only	0.728558363	0.676565075	0.701634812	0.815119536	0.800611298	0.756726886	0.588009797
183	NR4_F	Day0	Intensity with parcellation	0.94811989	0.938543155	0.939200809	0.963644241	0.952363293	0.954466806	0.945154031
184	NR4_F	Day0	Intensity (brain-extracted)	0.730753677	0.687985882	0.697442478	0.823659837	0.798119814	0.705176499	0.589231918
185	NR4_F	Day0	Intensity only	0.731413263	0.689070761	0.698484901	0.822572779	0.797671665	0.714738667	0.590120704
186	NR4_F	Week4	Intensity with parcellation	0.936580918	0.928704826	0.9297464	0.948716761	0.95309826	0.900102569	0.93663882
187	NR4_F	Week4	Intensity (brain-extracted)	0.68467465	0.628015193	0.65411798	0.794034726	0.772198486	0.467356155	0.575633354
188	NR4_F	Week4	Intensity only	0.682614502	0.625427186	0.659926924	0.792190404	0.764553211	0.470589715	0.566444147
189	NR8_M	Day3	Intensity with parcellation	0.927619045	0.921652578	0.907016148	0.951397342	0.955602188	0.80229215	0.941692239
190	NR8_M	Day3	Intensity (brain-extracted)	0.669388144	0.627151384	0.575134798	0.781603322	0.825096143	0.268866011	0.585126378
191	NR8_M	Day3	Intensity only	0.677633258	0.63831819	0.58027462	0.790768446	0.830362036	0.282405989	0.591066738
192	NR8_M	Week8	Intensity with parcellation	0.933076102	0.923462214	0.912861492	0.951087187	0.955956382	0.886711149	0.938600616
193	NR8_M	Week8	Intensity (brain-extracted)	0.715936141	0.677845638	0.648644658	0.795905263	0.850892413	0.504396625	0.631918114
194	NR8_M	Week8	Intensity only	0.719499168	0.683168781	0.654109409	0.797307347	0.850221533	0.52619639	0.631167913
195	NR8_M	Week1	Intensity with parcellation	0.938338994	0.930335127	0.92050986	0.957554608	0.961392496	0.865244261	0.945343086
196	NR8_M	Week1	Intensity (brain-extracted)	0.72315423	0.694172642	0.658768947	0.792288753	0.84700351	0.550740857	0.627987584
197	NR8_M	Week1	Intensity only	0.72210584	0.692750504	0.656950656	0.791721425	0.847552962	0.546199494	0.62715653
198	NR8_M	Day0	Intensity with parcellation	0.941715342	0.930346169	0.92518644	0.958938677	0.956877414	0.929556796	0.944247524
199	NR8_M	Day0	Intensity (brain-extracted)	0.744097104	0.715915042	0.682440732	0.817227236	0.824700657	0.649694048	0.661528358
200	NR8_M	Day0	Intensity only	0.756689286	0.731968928	0.694386797	0.823625781	0.837498513	0.680247062	0.673060837
201	NR8_M	Week4	Intensity with parcellation	0.946895318	0.938224463	0.929291125	0.96184698	0.96338559	0.926398199	0.949134172
202	NR8_M	Week4	Intensity (brain-extracted)	0.720913506	0.690472693	0.646211072	0.793000533	0.858078563	0.498299334	0.642966605
203	NR8_M	Week4	Intensity only	0.725072395	0.694909644	0.645814122	0.797928968	0.865435457	0.498537921	0.64816658
204	NR8_M	Week20	Intensity with parcellation	0.944001024	0.935312692	0.928100063	0.953849414	0.962479807	0.941781942	0.946026544
205	NR8_M	Week20	Intensity (brain-extracted)	0.735616357	0.718677484	0.679086552	0.772078364	0.854156899	0.624862523	0.65977562
206	NR8_M	Week20	Intensity only	0.730730342	0.71272193	0.677950083	0.768639674	0.847498923	0.614161553	0.653887682
