# Supplementary material for: The ANTsX ecosystem for mapping the mouse brain
Source: Nat Commun. 2025 Nov 22;16:11548. doi: 10.1038/s41467-025-66741-5 (PMC12748665; doi:10.1038/s41467-025-66741-5)
Supplement: Supplementary file 3 — Source Data [file 41467_2025_66741_MOESM3_ESM.zip › Figure4_optimize_velocity_field.log.txt]

(antsx) ntustison@Histograms DevCCFVelocityFlowModel % python3 step3.py 
Extracting contour points from label  15622
  Number of points:  773
Extracting contour points from label  15751
  Number of points:  3139
Extracting contour points from label  15903
  Number of points:  12640
Extracting contour points from label  16211
  Number of points:  1169
Extracting contour points from label  16309
  Number of points:  1309
Extracting contour points from label  16375
  Number of points:  1493
Extracting contour points from label  16509
  Number of points:  808
Extracting contour points from label  16649
  Number of points:  1571
Extracting contour points from label  16809
  Number of points:  3959
Extracting contour points from label  17092
  Number of points:  1348
Extracting contour points from label  17220
  Number of points:  1060
Extracting contour points from label  17352
  Number of points:  1439
Extracting contour points from label  25622
  Number of points:  773
Extracting contour points from label  25751
  Number of points:  3139
Extracting contour points from label  25903
  Number of points:  12640
Extracting contour points from label  26211
  Number of points:  1169
Extracting contour points from label  26309
  Number of points:  1309
Extracting contour points from label  26375
  Number of points:  1493
Extracting contour points from label  26509
  Number of points:  808
Extracting contour points from label  26649
  Number of points:  1571
Extracting contour points from label  26809
  Number of points:  3959
Extracting contour points from label  27092
  Number of points:  1348
Extracting contour points from label  27220
  Number of points:  1060
Extracting contour points from label  27352
  Number of points:  1439
  Number of points:  36507
Extracting regional points from label  15622
  Number of points:  222
Extracting regional points from label  15751
  Number of points:  2206
Extracting regional points from label  15903
  Number of points:  9296
Extracting regional points from label  16211
  Number of points:  292
Extracting regional points from label  16309
  Number of points:  264
Extracting regional points from label  16375
  Number of points:  720
Extracting regional points from label  16509
  Number of points:  239
Extracting regional points from label  16649
  Number of points:  807
Extracting regional points from label  16809
  Number of points:  2645
Extracting regional points from label  17092
  Number of points:  656
Extracting regional points from label  17220
  Number of points:  461
Extracting regional points from label  17352
  Number of points:  968
Extracting regional points from label  25622
  Number of points:  222
Extracting regional points from label  25751
  Number of points:  2206
Extracting regional points from label  25903
  Number of points:  9296
Extracting regional points from label  26211
  Number of points:  292
Extracting regional points from label  26309
  Number of points:  264
Extracting regional points from label  26375
  Number of points:  720
Extracting regional points from label  26509
  Number of points:  239
Extracting regional points from label  26649
  Number of points:  807
Extracting regional points from label  26809
  Number of points:  2645
Extracting regional points from label  27092
  Number of points:  656
Extracting regional points from label  27220
  Number of points:  461
Extracting regional points from label  27352
  Number of points:  968
  Number of points:  37559
Number of contour points:   97923
Number of regional points:   75111
Warping points 1
Warping points 2
Warping points 3
Warping points 4
Warping points 5
Warping points 6
Iteration 0
  integration point 0.0: max_norm = 1.6478099, median_norm = 0.0564287
  integration point 0.1: max_norm = 1.6478099, median_norm = 0.0564287
  integration point 0.2: max_norm = 1.6478099, median_norm = 0.0564287
  integration point 0.3: max_norm = 2.1643732, median_norm = 0.1056117
  integration point 0.4: max_norm = 2.1643732, median_norm = 0.1056117
  integration point 0.5: max_norm = 2.1643732, median_norm = 0.1056117
  integration point 0.6: max_norm = 1.9462335, median_norm = 0.03567936
  integration point 0.7: max_norm = 1.3079137, median_norm = 0.0058225133
  integration point 0.8: max_norm = 0.93267083, median_norm = 0.0022600805
  integration point 0.9: max_norm = 1.0585502, median_norm = 0.00067866116
  integration point 1.0: max_norm = 1.0585502, median_norm = 0.00067866116
Composition 0: error = 0.5468153748320531 (convergence = None, elapsed time = 428.485878944397)
  integration point 0.0: max_norm = 1.626359, median_norm = 0.055640183
  integration point 0.1: max_norm = 1.6230675, median_norm = 0.05551361
  integration point 0.2: max_norm = 1.6192431, median_norm = 0.0553855
  integration point 0.3: max_norm = 2.1432004, median_norm = 0.104486175
  integration point 0.4: max_norm = 2.1320062, median_norm = 0.10383229
  integration point 0.5: max_norm = 2.120688, median_norm = 0.103185624
  integration point 0.6: max_norm = 1.9348483, median_norm = 0.035315603
  integration point 0.7: max_norm = 1.2996032, median_norm = 0.0057526464
  integration point 0.8: max_norm = 0.92751294, median_norm = 0.0022403225
  integration point 0.9: max_norm = 1.0522902, median_norm = 0.00067252095
  integration point 1.0: max_norm = 1.0472255, median_norm = 0.00066730625
Composition 1: error = 0.541423792792182 (convergence = None, elapsed time = 518.2146260738373)
  integration point 0.0: max_norm = 1.5938866, median_norm = 0.054457825
  integration point 0.1: max_norm = 1.5849137, median_norm = 0.054149322
  integration point 0.2: max_norm = 1.5761153, median_norm = 0.05384349
  integration point 0.3: max_norm = 2.111258, median_norm = 0.10279621
  integration point 0.4: max_norm = 2.0830073, median_norm = 0.10119508
  integration point 0.5: max_norm = 2.0546012, median_norm = 0.099604025
  integration point 0.6: max_norm = 1.917507, median_norm = 0.034776285
  integration point 0.7: max_norm = 1.2871084, median_norm = 0.0056482223
  integration point 0.8: max_norm = 0.91975635, median_norm = 0.002210682
  integration point 0.9: max_norm = 1.0429932, median_norm = 0.0006632779
  integration point 1.0: max_norm = 1.0301346, median_norm = 0.0006505078
Composition 2: error = 0.533322696470026 (convergence = None, elapsed time = 530.8373110294342)
  integration point 0.0: max_norm = 1.5555253, median_norm = 0.0530696
  integration point 0.1: max_norm = 1.5407969, median_norm = 0.05256204
  integration point 0.2: max_norm = 1.5253454, median_norm = 0.05205623
  integration point 0.3: max_norm = 2.0737371, median_norm = 0.10081894
  integration point 0.4: max_norm = 2.0263267, median_norm = 0.09814994
  integration point 0.5: max_norm = 1.9824034, median_norm = 0.0955474
  integration point 0.6: max_norm = 1.8972605, median_norm = 0.03415344
  integration point 0.7: max_norm = 1.272492, median_norm = 0.00552719
  integration point 0.8: max_norm = 0.91067886, median_norm = 0.0021763218
  integration point 0.9: max_norm = 1.0320024, median_norm = 0.00065247726
  integration point 1.0: max_norm = 1.0106941, median_norm = 0.0006313135
Composition 3: error = 0.5238444348319654 (convergence = None, elapsed time = 530.2965478897095)
  integration point 0.0: max_norm = 1.5140172, median_norm = 0.051575605
  integration point 0.1: max_norm = 1.4930189, median_norm = 0.050868273
  integration point 0.2: max_norm = 1.4745735, median_norm = 0.05016673
  integration point 0.3: max_norm = 2.0331757, median_norm = 0.09868938
  integration point 0.4: max_norm = 1.967496, median_norm = 0.09494279
  integration point 0.5: max_norm = 1.9141575, median_norm = 0.09130444
  integration point 0.6: max_norm = 1.8761177, median_norm = 0.033486426
  integration point 0.7: max_norm = 1.2567905, median_norm = 0.0053985575
  integration point 0.8: max_norm = 0.9009207, median_norm = 0.0021394845
  integration point 0.9: max_norm = 1.0200446, median_norm = 0.000640874
  integration point 1.0: max_norm = 0.98947203, median_norm = 0.0006112381
Composition 4: error = 0.51365181060634 (convergence = None, elapsed time = 542.9119400978088)
  integration point 0.0: max_norm = 1.4705634, median_norm = 0.050022274
  integration point 0.1: max_norm = 1.4430034, median_norm = 0.04912593
  integration point 0.2: max_norm = 1.4252864, median_norm = 0.048236627
  integration point 0.3: max_norm = 1.9908216, median_norm = 0.09648557
  integration point 0.4: max_norm = 1.9101076, median_norm = 0.09167226
  integration point 0.5: max_norm = 1.855095, median_norm = 0.08707164
  integration point 0.6: max_norm = 1.8537695, median_norm = 0.03280394
  integration point 0.7: max_norm = 1.2405264, median_norm = 0.0052672736
  integration point 0.8: max_norm = 0.8908037, median_norm = 0.0021017925
  integration point 0.9: max_norm = 1.0074797, median_norm = 0.0006288944
  integration point 1.0: max_norm = 0.96699935, median_norm = 0.0005909904
Composition 5: error = 0.5030777314181065 (convergence = None, elapsed time = 527.5656099319458)
  integration point 0.0: max_norm = 1.4257059, median_norm = 0.048436213
  integration point 0.1: max_norm = 1.3941652, median_norm = 0.047358707
  integration point 0.2: max_norm = 1.3780311, median_norm = 0.046297077
  integration point 0.3: max_norm = 1.9474143, median_norm = 0.09423048
  integration point 0.4: max_norm = 1.8554947, median_norm = 0.088402465
  integration point 0.5: max_norm = 1.801276, median_norm = 0.0829058
  integration point 0.6: max_norm = 1.8312008, median_norm = 0.03211376
  integration point 0.7: max_norm = 1.2239636, median_norm = 0.005135527
  integration point 0.8: max_norm = 0.8804899, median_norm = 0.0020639396
  integration point 0.9: max_norm = 0.9944828, median_norm = 0.00061671843
  integration point 1.0: max_norm = 0.94464314, median_norm = 0.0005708579
Composition 6: error = 0.4922924791268679 (convergence = None, elapsed time = 547.1185228824615)
  integration point 0.0: max_norm = 1.3797916, median_norm = 0.04682817
  integration point 0.1: max_norm = 1.3447293, median_norm = 0.045585837
  integration point 0.2: max_norm = 1.3322823, median_norm = 0.044377193
  integration point 0.3: max_norm = 1.9046069, median_norm = 0.091959685
  integration point 0.4: max_norm = 1.804978, median_norm = 0.08517817
  integration point 0.5: max_norm = 1.7488518, median_norm = 0.07884258
  integration point 0.6: max_norm = 1.8086073, median_norm = 0.031425953
  integration point 0.7: max_norm = 1.2072351, median_norm = 0.0050040428
  integration point 0.8: max_norm = 0.8700613, median_norm = 0.0020260413
  integration point 0.9: max_norm = 0.98114717, median_norm = 0.00060439686
  integration point 1.0: max_norm = 0.92272526, median_norm = 0.00055103685
Composition 7: error = 0.48138605328567224 (convergence = None, elapsed time = 546.4331660270691)
  integration point 0.0: max_norm = 1.333, median_norm = 0.045205563
  integration point 0.1: max_norm = 1.2968096, median_norm = 0.043815028
  integration point 0.2: max_norm = 1.2881314, median_norm = 0.042471424
  integration point 0.3: max_norm = 1.8612585, median_norm = 0.08967619
  integration point 0.4: max_norm = 1.7574134, median_norm = 0.08199397
  integration point 0.5: max_norm = 1.6950859, median_norm = 0.07490057
  integration point 0.6: max_norm = 1.7854187, median_norm = 0.030743439
  integration point 0.7: max_norm = 1.1907065, median_norm = 0.004874015
  integration point 0.8: max_norm = 0.8595588, median_norm = 0.0019882116
  integration point 0.9: max_norm = 0.9677713, median_norm = 0.0005919776
  integration point 1.0: max_norm = 0.90016454, median_norm = 0.0005316286
Composition 8: error = 0.4704071594335359 (convergence = None, elapsed time = 547.98930311203)
  integration point 0.0: max_norm = 1.2854403, median_norm = 0.043579347
  integration point 0.1: max_norm = 1.2474451, median_norm = 0.04205918
  integration point 0.2: max_norm = 1.2442535, median_norm = 0.04058391
  integration point 0.3: max_norm = 1.8174839, median_norm = 0.087373964
  integration point 0.4: max_norm = 1.7112161, median_norm = 0.07886576
  integration point 0.5: max_norm = 1.6389922, median_norm = 0.07109725
  integration point 0.6: max_norm = 1.762148, median_norm = 0.030067876
  integration point 0.7: max_norm = 1.1742642, median_norm = 0.004745162
  integration point 0.8: max_norm = 0.8490029, median_norm = 0.001950653
  integration point 0.9: max_norm = 0.9541063, median_norm = 0.0005795314
  integration point 1.0: max_norm = 0.8775227, median_norm = 0.00051262917
Composition 9: error = 0.459382493172183 (convergence = 0.0575108528137207, elapsed time = 532.1656260490417)
Total elapsed time = 5337.315987825394.


Iteration 1
  integration point 0.0: max_norm = 1.2371575, median_norm = 0.04194575
  integration point 0.1: max_norm = 1.1996181, median_norm = 0.040311627
  integration point 0.2: max_norm = 1.2006297, median_norm = 0.03872423
  integration point 0.3: max_norm = 1.7733305, median_norm = 0.085067034
  integration point 0.4: max_norm = 1.6654714, median_norm = 0.07578874
  integration point 0.5: max_norm = 1.5799752, median_norm = 0.06742798
  integration point 0.6: max_norm = 1.7390571, median_norm = 0.029396199
  integration point 0.7: max_norm = 1.1577735, median_norm = 0.004617545
  integration point 0.8: max_norm = 0.8384053, median_norm = 0.0019136588
  integration point 0.9: max_norm = 0.9401562, median_norm = 0.0005670409
  integration point 1.0: max_norm = 0.8548308, median_norm = 0.00049412425
Composition 0: error = 0.44832473633202563 (convergence = None, elapsed time = 522.4092469215393)
  integration point 0.0: max_norm = 1.2126914, median_norm = 0.04112462
  integration point 0.1: max_norm = 1.1754289, median_norm = 0.039442733
  integration point 0.2: max_norm = 1.1773872, median_norm = 0.037800204
  integration point 0.3: max_norm = 1.7509377, median_norm = 0.083904505
  integration point 0.4: max_norm = 1.6422366, median_norm = 0.07425881
  integration point 0.5: max_norm = 1.5502173, median_norm = 0.06563151
  integration point 0.6: max_norm = 1.7272574, median_norm = 0.029060315
  integration point 0.7: max_norm = 1.14955, median_norm = 0.0045548268
  integration point 0.8: max_norm = 0.8331274, median_norm = 0.0018953076
  integration point 0.9: max_norm = 0.93300647, median_norm = 0.0005608049
  integration point 1.0: max_norm = 0.84328324, median_norm = 0.00048508076
Composition 1: error = 0.4427663490174425 (convergence = None, elapsed time = 523.3013279438019)
  integration point 0.0: max_norm = 1.175691, median_norm = 0.03988933
  integration point 0.1: max_norm = 1.1396551, median_norm = 0.038140267
  integration point 0.2: max_norm = 1.1437789, median_norm = 0.036430478
  integration point 0.3: max_norm = 1.71797, median_norm = 0.08215332
  integration point 0.4: max_norm = 1.6085092, median_norm = 0.07200369
  integration point 0.5: max_norm = 1.5062715, median_norm = 0.06300251
  integration point 0.6: max_norm = 1.7092891, median_norm = 0.028561369
  integration point 0.7: max_norm = 1.1371858, median_norm = 0.0044613103
  integration point 0.8: max_norm = 0.82519346, median_norm = 0.0018677542
  integration point 0.9: max_norm = 0.92216897, median_norm = 0.0005513851
  integration point 1.0: max_norm = 0.82628345, median_norm = 0.00047166215
Composition 2: error = 0.43442284062774894 (convergence = None, elapsed time = 522.6247248649597)
  integration point 0.0: max_norm = 1.1320739, median_norm = 0.038446702
  integration point 0.1: max_norm = 1.0976105, median_norm = 0.036630474
  integration point 0.2: max_norm = 1.1023607, median_norm = 0.03484975
  integration point 0.3: max_norm = 1.6796484, median_norm = 0.080114014
  integration point 0.4: max_norm = 1.5679725, median_norm = 0.06941576
  integration point 0.5: max_norm = 1.4543366, median_norm = 0.060023595
  integration point 0.6: max_norm = 1.6880921, median_norm = 0.027982485
  integration point 0.7: max_norm = 1.1227236, median_norm = 0.004353225
  integration point 0.8: max_norm = 0.8159134, median_norm = 0.0018357835
  integration point 0.9: max_norm = 0.90934414, median_norm = 0.00054040225
  integration point 1.0: max_norm = 0.80653334, median_norm = 0.00045630705
Composition 3: error = 0.4246796087898972 (convergence = None, elapsed time = 521.877149105072)
  integration point 0.0: max_norm = 1.0847788, median_norm = 0.036896285
  integration point 0.1: max_norm = 1.0527399, median_norm = 0.035022125
  integration point 0.2: max_norm = 1.0570177, median_norm = 0.033181943
  integration point 0.3: max_norm = 1.6382895, median_norm = 0.07792601
  integration point 0.4: max_norm = 1.5230924, median_norm = 0.06669071
  integration point 0.5: max_norm = 1.401395, median_norm = 0.056939624
  integration point 0.6: max_norm = 1.6653512, median_norm = 0.027369816
  integration point 0.7: max_norm = 1.1071895, median_norm = 0.0042386875
  integration point 0.8: max_norm = 0.8059442, median_norm = 0.0018019227
  integration point 0.9: max_norm = 0.8953747, median_norm = 0.0005285408
  integration point 1.0: max_norm = 0.7855255, median_norm = 0.0004401773
Composition 4: error = 0.4142255096935503 (convergence = None, elapsed time = 521.6414060592651)
  integration point 0.0: max_norm = 1.0352775, median_norm = 0.035295416
  integration point 0.1: max_norm = 1.0064287, median_norm = 0.033365317
  integration point 0.2: max_norm = 1.0101562, median_norm = 0.031480014
  integration point 0.3: max_norm = 1.5963858, median_norm = 0.07565913
  integration point 0.4: max_norm = 1.4766843, median_norm = 0.0639382
  integration point 0.5: max_norm = 1.3487324, median_norm = 0.05388303
  integration point 0.6: max_norm = 1.6419461, median_norm = 0.026744727
  integration point 0.7: max_norm = 1.0915402, median_norm = 0.004122015
  integration point 0.8: max_norm = 0.795616, median_norm = 0.0017671704
  integration point 0.9: max_norm = 0.8806788, median_norm = 0.0005163181
  integration point 1.0: max_norm = 0.7633194, median_norm = 0.00042394357
Composition 5: error = 0.4034034758678677 (convergence = None, elapsed time = 523.8002369403839)
  integration point 0.0: max_norm = 0.98433155, median_norm = 0.033660933
  integration point 0.1: max_norm = 0.95986813, median_norm = 0.03169225
  integration point 0.2: max_norm = 0.9646744, median_norm = 0.029771991
  integration point 0.3: max_norm = 1.553513, median_norm = 0.073344395
  integration point 0.4: max_norm = 1.4285903, median_norm = 0.061190024
  integration point 0.5: max_norm = 1.2996936, median_norm = 0.050891127
  integration point 0.6: max_norm = 1.6177318, median_norm = 0.026115771
  integration point 0.7: max_norm = 1.0756247, median_norm = 0.004005053
  integration point 0.8: max_norm = 0.7850947, median_norm = 0.00173223
  integration point 0.9: max_norm = 0.8654598, median_norm = 0.0005038547
  integration point 1.0: max_norm = 0.74081975, median_norm = 0.00040784437
Composition 6: error = 0.39238538653522104 (convergence = None, elapsed time = 522.1179618835449)
  integration point 0.0: max_norm = 0.93239534, median_norm = 0.032007277
  integration point 0.1: max_norm = 0.9126855, median_norm = 0.030016456
  integration point 0.2: max_norm = 0.92605114, median_norm = 0.02807637
  integration point 0.3: max_norm = 1.5098145, median_norm = 0.07100144
  integration point 0.4: max_norm = 1.3785849, median_norm = 0.058476254
  integration point 0.5: max_norm = 1.2518305, median_norm = 0.04798566
  integration point 0.6: max_norm = 1.5928093, median_norm = 0.025488134
  integration point 0.7: max_norm = 1.0595483, median_norm = 0.0038882075
  integration point 0.8: max_norm = 0.77446383, median_norm = 0.0016973395
  integration point 0.9: max_norm = 0.84985465, median_norm = 0.00049122516
  integration point 1.0: max_norm = 0.7181025, median_norm = 0.00039198238
Composition 7: error = 0.381259577248378 (convergence = None, elapsed time = 522.0966079235077)
  integration point 0.0: max_norm = 0.8796846, median_norm = 0.030347206
  integration point 0.1: max_norm = 0.86483216, median_norm = 0.028346077
  integration point 0.2: max_norm = 0.89402485, median_norm = 0.02639646
  integration point 0.3: max_norm = 1.4665189, median_norm = 0.06864576
  integration point 0.4: max_norm = 1.3280209, median_norm = 0.0558076
  integration point 0.5: max_norm = 1.2055374, median_norm = 0.04517886
  integration point 0.6: max_norm = 1.5672857, median_norm = 0.024865333
  integration point 0.7: max_norm = 1.0433763, median_norm = 0.0037729149
  integration point 0.8: max_norm = 0.7637664, median_norm = 0.0016626273
  integration point 0.9: max_norm = 0.8342435, median_norm = 0.00047853467
  integration point 1.0: max_norm = 0.6953233, median_norm = 0.00037640426
Composition 8: error = 0.3700737143178682 (convergence = None, elapsed time = 525.6858699321747)
  integration point 0.0: max_norm = 0.8267096, median_norm = 0.028684791
  integration point 0.1: max_norm = 0.8176736, median_norm = 0.026684785
  integration point 0.2: max_norm = 0.862503, median_norm = 0.024747603
  integration point 0.3: max_norm = 1.4225761, median_norm = 0.066284515
  integration point 0.4: max_norm = 1.2775309, median_norm = 0.05318004
  integration point 0.5: max_norm = 1.1606477, median_norm = 0.042470053
  integration point 0.6: max_norm = 1.5420442, median_norm = 0.024248231
  integration point 0.7: max_norm = 1.0271422, median_norm = 0.0036590234
  integration point 0.8: max_norm = 0.75302476, median_norm = 0.0016282185
  integration point 0.9: max_norm = 0.8182822, median_norm = 0.00046581752
  integration point 1.0: max_norm = 0.67342263, median_norm = 0.00036116724
Composition 9: error = 0.3588567810588852 (convergence = 0.05886349081993103, elapsed time = 529.8286068439484)
Total elapsed time = 5313.289949893951.


Iteration 2
  integration point 0.0: max_norm = 0.7741528, median_norm = 0.027025249
  integration point 0.1: max_norm = 0.7698122, median_norm = 0.025037358
  integration point 0.2: max_norm = 0.8314754, median_norm = 0.023125172
  integration point 0.3: max_norm = 1.3783647, median_norm = 0.06391537
  integration point 0.4: max_norm = 1.2266549, median_norm = 0.05060835
  integration point 0.5: max_norm = 1.1171567, median_norm = 0.039865278
  integration point 0.6: max_norm = 1.516567, median_norm = 0.02363681
  integration point 0.7: max_norm = 1.0113167, median_norm = 0.0035468126
  integration point 0.8: max_norm = 0.74225104, median_norm = 0.0015940929
  integration point 0.9: max_norm = 0.8019826, median_norm = 0.0004530495
  integration point 1.0: max_norm = 0.6511833, median_norm = 0.00034628902
Composition 0: error = 0.3476257658473734 (convergence = None, elapsed time = 534.3854169845581)
  integration point 0.0: max_norm = 0.74810106, median_norm = 0.026202116
  integration point 0.1: max_norm = 0.74653894, median_norm = 0.024225496
  integration point 0.2: max_norm = 0.8161127, median_norm = 0.022334186
  integration point 0.3: max_norm = 1.3559855, median_norm = 0.062717184
  integration point 0.4: max_norm = 1.2011364, median_norm = 0.04933402
  integration point 0.5: max_norm = 1.0959095, median_norm = 0.0385988
  integration point 0.6: max_norm = 1.5035996, median_norm = 0.023331717
  integration point 0.7: max_norm = 1.0034494, median_norm = 0.0034916464
  integration point 0.8: max_norm = 0.7368663, median_norm = 0.0015773239
  integration point 0.9: max_norm = 0.7937185, median_norm = 0.00044663096
  integration point 1.0: max_norm = 0.6402668, median_norm = 0.00033897348
Composition 1: error = 0.3419999895032583 (convergence = None, elapsed time = 534.1768982410431)
  integration point 0.0: max_norm = 0.70886403, median_norm = 0.02496734
  integration point 0.1: max_norm = 0.71188724, median_norm = 0.023015339
  integration point 0.2: max_norm = 0.792232, median_norm = 0.021159079
  integration point 0.3: max_norm = 1.3222777, median_norm = 0.06091497
  integration point 0.4: max_norm = 1.1636314, median_norm = 0.047447953
  integration point 0.5: max_norm = 1.0643345, median_norm = 0.03676516
  integration point 0.6: max_norm = 1.4839624, median_norm = 0.022878516
  integration point 0.7: max_norm = 0.99161893, median_norm = 0.0034096702
  integration point 0.8: max_norm = 0.7287743, median_norm = 0.0015522414
  integration point 0.9: max_norm = 0.7812394, median_norm = 0.00043701523
  integration point 1.0: max_norm = 0.6239798, median_norm = 0.00032814353
Composition 2: error = 0.3335650375503198 (convergence = None, elapsed time = 534.7681701183319)
  integration point 0.0: max_norm = 0.66290504, median_norm = 0.023530453
  integration point 0.1: max_norm = 0.671036, median_norm = 0.02161539
  integration point 0.2: max_norm = 0.7630644, median_norm = 0.019807562
  integration point 0.3: max_norm = 1.2826135, median_norm = 0.05881536
  integration point 0.4: max_norm = 1.1203172, median_norm = 0.045283943
  integration point 0.5: max_norm = 1.027581, median_norm = 0.034690954
  integration point 0.6: max_norm = 1.4607774, median_norm = 0.02235789
  integration point 0.7: max_norm = 0.97777784, median_norm = 0.0033148516
  integration point 0.8: max_norm = 0.71931356, median_norm = 0.0015232424
  integration point 0.9: max_norm = 0.7664723, median_norm = 0.00042575225
  integration point 1.0: max_norm = 0.6047515, median_norm = 0.0003157716
Composition 3: error = 0.32373094658878937 (convergence = None, elapsed time = 538.3427309989929)
  integration point 0.0: max_norm = 0.6275028, median_norm = 0.021992655
  integration point 0.1: max_norm = 0.6270244, median_norm = 0.020132657
  integration point 0.2: max_norm = 0.730462, median_norm = 0.018389285
  integration point 0.3: max_norm = 1.2395667, median_norm = 0.05656042
  integration point 0.4: max_norm = 1.0745943, median_norm = 0.04301245
  integration point 0.5: max_norm = 0.98816675, median_norm = 0.032556005
  integration point 0.6: max_norm = 1.4359072, median_norm = 0.02180447
  integration point 0.7: max_norm = 0.9629081, median_norm = 0.0032144915
  integration point 0.8: max_norm = 0.7091559, median_norm = 0.0014923476
  integration point 0.9: max_norm = 0.7503871, median_norm = 0.00041366593
  integration point 1.0: max_norm = 0.5847558, median_norm = 0.00030278275
Composition 4: error = 0.3132022280780123 (convergence = None, elapsed time = 536.3685057163239)
  integration point 0.0: max_norm = 0.5915993, median_norm = 0.020413607
  integration point 0.1: max_norm = 0.58168536, median_norm = 0.018620888
  integration point 0.2: max_norm = 0.7046687, median_norm = 0.016950337
  integration point 0.3: max_norm = 1.1945343, median_norm = 0.054229714
  integration point 0.4: max_norm = 1.0283576, median_norm = 0.040722914
  integration point 0.5: max_norm = 0.9469399, median_norm = 0.0304301
  integration point 0.6: max_norm = 1.4105223, median_norm = 0.021239523
  integration point 0.7: max_norm = 0.947713, median_norm = 0.003112279
  integration point 0.8: max_norm = 0.69873726, median_norm = 0.001460934
  integration point 0.9: max_norm = 0.7334702, median_norm = 0.0004011933
  integration point 1.0: max_norm = 0.5642098, median_norm = 0.00028967543
Composition 5: error = 0.30233822329199544 (convergence = None, elapsed time = 537.3404140472412)
  integration point 0.0: max_norm = 0.5547863, median_norm = 0.018826164
  integration point 0.1: max_norm = 0.53694516, median_norm = 0.017111197
  integration point 0.2: max_norm = 0.681806, median_norm = 0.01552006
  integration point 0.3: max_norm = 1.1486262, median_norm = 0.05185563
  integration point 0.4: max_norm = 0.98216724, median_norm = 0.0384499
  integration point 0.5: max_norm = 0.9044778, median_norm = 0.02836097
  integration point 0.6: max_norm = 1.3843553, median_norm = 0.020675223
  integration point 0.7: max_norm = 0.93252444, median_norm = 0.0030100509
  integration point 0.8: max_norm = 0.68815124, median_norm = 0.0014292425
  integration point 0.9: max_norm = 0.71596456, median_norm = 0.00038847426
  integration point 1.0: max_norm = 0.54402715, median_norm = 0.00027663592
Composition 6: error = 0.2913266099488549 (convergence = None, elapsed time = 534.3160908222198)
  integration point 0.0: max_norm = 0.5184106, median_norm = 0.017249191
  integration point 0.1: max_norm = 0.4921893, median_norm = 0.015620482
  integration point 0.2: max_norm = 0.66356796, median_norm = 0.014120075
  integration point 0.3: max_norm = 1.1016988, median_norm = 0.04945734
  integration point 0.4: max_norm = 0.9361693, median_norm = 0.036203235
  integration point 0.5: max_norm = 0.86169887, median_norm = 0.026359055
  integration point 0.6: max_norm = 1.3576136, median_norm = 0.020111995
  integration point 0.7: max_norm = 0.9171793, median_norm = 0.0029086487
  integration point 0.8: max_norm = 0.6774621, median_norm = 0.0013978174
  integration point 0.9: max_norm = 0.697996, median_norm = 0.00037565507
  integration point 1.0: max_norm = 0.52389765, median_norm = 0.0002638644
Composition 7: error = 0.28026720345225226 (convergence = None, elapsed time = 535.2982840538025)
  integration point 0.0: max_norm = 0.48253846, median_norm = 0.015693959
  integration point 0.1: max_norm = 0.4478692, median_norm = 0.014162738
  integration point 0.2: max_norm = 0.6479488, median_norm = 0.012756731
  integration point 0.3: max_norm = 1.0537395, median_norm = 0.047042526
  integration point 0.4: max_norm = 0.8907665, median_norm = 0.034003947
  integration point 0.5: max_norm = 0.8183237, median_norm = 0.024442628
  integration point 0.6: max_norm = 1.3306113, median_norm = 0.019554162
  integration point 0.7: max_norm = 0.9018616, median_norm = 0.0028088193
  integration point 0.8: max_norm = 0.6667136, median_norm = 0.0013665779
  integration point 0.9: max_norm = 0.6796297, median_norm = 0.00036279086
  integration point 1.0: max_norm = 0.503586, median_norm = 0.0002513452
Composition 8: error = 0.2692157982169131 (convergence = None, elapsed time = 541.5301051139832)
  integration point 0.0: max_norm = 0.446641, median_norm = 0.014168064
  integration point 0.1: max_norm = 0.4048987, median_norm = 0.0127443625
  integration point 0.2: max_norm = 0.6340373, median_norm = 0.011436932
  integration point 0.3: max_norm = 1.0048139, median_norm = 0.04462114
  integration point 0.4: max_norm = 0.8455351, median_norm = 0.03184837
  integration point 0.5: max_norm = 0.77545696, median_norm = 0.022604939
  integration point 0.6: max_norm = 1.3039665, median_norm = 0.019003257
  integration point 0.7: max_norm = 0.8867956, median_norm = 0.002710695
  integration point 0.8: max_norm = 0.65592813, median_norm = 0.0013355252
  integration point 0.9: max_norm = 0.6608969, median_norm = 0.00034989178
  integration point 1.0: max_norm = 0.48371306, median_norm = 0.00023908739
Composition 9: error = 0.2582042269689857 (convergence = 0.058920085430145264, elapsed time = 538.9706039428711)
Total elapsed time = 5444.812535047531.


Iteration 3
  integration point 0.0: max_norm = 0.4103185, median_norm = 0.012677717
  integration point 0.1: max_norm = 0.36707506, median_norm = 0.011368876
  integration point 0.2: max_norm = 0.62107635, median_norm = 0.010167833
  integration point 0.3: max_norm = 0.95559096, median_norm = 0.042193398
  integration point 0.4: max_norm = 0.80029255, median_norm = 0.029739972
  integration point 0.5: max_norm = 0.732248, median_norm = 0.020844305
  integration point 0.6: max_norm = 1.2770263, median_norm = 0.018457636
  integration point 0.7: max_norm = 0.8716852, median_norm = 0.0026140762
  integration point 0.8: max_norm = 0.6451176, median_norm = 0.0013048942
  integration point 0.9: max_norm = 0.6422165, median_norm = 0.000336965
  integration point 1.0: max_norm = 0.46363002, median_norm = 0.00022711286
Composition 0: error = 0.24725319157360237 (convergence = None, elapsed time = 540.3886227607727)
  integration point 0.0: max_norm = 0.3928429, median_norm = 0.01197684
  integration point 0.1: max_norm = 0.34984168, median_norm = 0.010724817
  integration point 0.2: max_norm = 0.61506575, median_norm = 0.009577092
  integration point 0.3: max_norm = 0.9304006, median_norm = 0.040972702
  integration point 0.4: max_norm = 0.77786946, median_norm = 0.028700981
  integration point 0.5: max_norm = 0.71055025, median_norm = 0.019993823
  integration point 0.6: max_norm = 1.2633797, median_norm = 0.01818648
  integration point 0.7: max_norm = 0.8641569, median_norm = 0.0025669956
  integration point 0.8: max_norm = 0.63972163, median_norm = 0.0012898311
  integration point 0.9: max_norm = 0.63268566, median_norm = 0.0003304768
  integration point 1.0: max_norm = 0.45360896, median_norm = 0.00022126359
Composition 1: error = 0.24184393057468165 (convergence = None, elapsed time = 540.6723971366882)
  integration point 0.0: max_norm = 0.3668597, median_norm = 0.010939748
  integration point 0.1: max_norm = 0.3243015, median_norm = 0.009773083
  integration point 0.2: max_norm = 0.6063783, median_norm = 0.008708192
  integration point 0.3: max_norm = 0.8922383, median_norm = 0.03914305
  integration point 0.4: max_norm = 0.74396515, median_norm = 0.027167387
  integration point 0.5: max_norm = 0.6783329, median_norm = 0.018753104
  integration point 0.6: max_norm = 1.2427539, median_norm = 0.017783606
  integration point 0.7: max_norm = 0.85285246, median_norm = 0.0024971394
  integration point 0.8: max_norm = 0.6316152, median_norm = 0.0012673922
  integration point 0.9: max_norm = 0.61826, median_norm = 0.00032077316
  integration point 1.0: max_norm = 0.439205, median_norm = 0.0002126017
Composition 2: error = 0.23376026829839477 (convergence = None, elapsed time = 537.8525290489197)
  integration point 0.0: max_norm = 0.33713287, median_norm = 0.009759007
  integration point 0.1: max_norm = 0.29508537, median_norm = 0.008692976
  integration point 0.2: max_norm = 0.595817, median_norm = 0.0077249403
  integration point 0.3: max_norm = 0.8471105, median_norm = 0.0370067
  integration point 0.4: max_norm = 0.7046246, median_norm = 0.025409808
  integration point 0.5: max_norm = 0.64068717, median_norm = 0.017353527
  integration point 0.6: max_norm = 1.219213, median_norm = 0.017318899
  integration point 0.7: max_norm = 0.84002966, median_norm = 0.002416423
  integration point 0.8: max_norm = 0.62214184, median_norm = 0.0012416359
  integration point 0.9: max_norm = 0.6012338, median_norm = 0.00030947482
  integration point 1.0: max_norm = 0.42253935, median_norm = 0.00020268335
Composition 3: error = 0.22438550583588865 (convergence = None, elapsed time = 544.5815780162811)
  integration point 0.0: max_norm = 0.3062542, median_norm = 0.008530926
  integration point 0.1: max_norm = 0.26461974, median_norm = 0.0075762104
  integration point 0.2: max_norm = 0.5830242, median_norm = 0.006712901
  integration point 0.3: max_norm = 0.7980031, median_norm = 0.034719553
  integration point 0.4: max_norm = 0.6621831, median_norm = 0.023571748
  integration point 0.5: max_norm = 0.60062873, median_norm = 0.015920876
  integration point 0.6: max_norm = 1.1938531, median_norm = 0.016828269
  integration point 0.7: max_norm = 0.8262445, median_norm = 0.0023311223
  integration point 0.8: max_norm = 0.6119765, median_norm = 0.0012141329
  integration point 0.9: max_norm = 0.58275145, median_norm = 0.00029734644
  integration point 1.0: max_norm = 0.40455696, median_norm = 0.00019227035
Composition 4: error = 0.21442171818010164 (convergence = None, elapsed time = 541.4630308151245)
  integration point 0.0: max_norm = 0.27414882, median_norm = 0.007313309
  integration point 0.1: max_norm = 0.23478055, median_norm = 0.006472435
  integration point 0.2: max_norm = 0.56775075, median_norm = 0.0057176296
  integration point 0.3: max_norm = 0.7464327, median_norm = 0.032353483
  integration point 0.4: max_norm = 0.6183457, median_norm = 0.021714278
  integration point 0.5: max_norm = 0.5597708, median_norm = 0.014501288
  integration point 0.6: max_norm = 1.1673715, median_norm = 0.016333207
  integration point 0.7: max_norm = 0.8119557, median_norm = 0.002244778
  integration point 0.8: max_norm = 0.6014593, median_norm = 0.001186023
  integration point 0.9: max_norm = 0.56349987, median_norm = 0.00028483022
  integration point 1.0: max_norm = 0.3858724, median_norm = 0.0001817843
Composition 5: error = 0.2042278200368891 (convergence = None, elapsed time = 548.3004150390625)
  integration point 0.0: max_norm = 0.24135965, median_norm = 0.0061348937
  integration point 0.1: max_norm = 0.20644878, median_norm = 0.0054106135
  integration point 0.2: max_norm = 0.54977816, median_norm = 0.0047612153
  integration point 0.3: max_norm = 0.69534373, median_norm = 0.029946998
  integration point 0.4: max_norm = 0.573615, median_norm = 0.019872904
  integration point 0.5: max_norm = 0.5189578, median_norm = 0.013120495
  integration point 0.6: max_norm = 1.1410676, median_norm = 0.015836343
  integration point 0.7: max_norm = 0.79739565, median_norm = 0.0021588355
  integration point 0.8: max_norm = 0.5907622, median_norm = 0.0011577797
  integration point 0.9: max_norm = 0.54372203, median_norm = 0.0002721325
  integration point 1.0: max_norm = 0.36709464, median_norm = 0.00017137958
Composition 6: error = 0.19399268522746385 (convergence = None, elapsed time = 537.2177591323853)
  integration point 0.0: max_norm = 0.20928153, median_norm = 0.005012437
  integration point 0.1: max_norm = 0.17955643, median_norm = 0.004403389
  integration point 0.2: max_norm = 0.5291535, median_norm = 0.0038591123
  integration point 0.3: max_norm = 0.65599793, median_norm = 0.027524106
  integration point 0.4: max_norm = 0.52842766, median_norm = 0.018058497
  integration point 0.5: max_norm = 0.47852358, median_norm = 0.011793092
  integration point 0.6: max_norm = 1.1143782, median_norm = 0.015339496
  integration point 0.7: max_norm = 0.78268737, median_norm = 0.002074262
  integration point 0.8: max_norm = 0.57997245, median_norm = 0.0011297099
  integration point 0.9: max_norm = 0.52349186, median_norm = 0.00025933253
  integration point 1.0: max_norm = 0.34843948, median_norm = 0.00016114043
Composition 7: error = 0.1838265189210069 (convergence = None, elapsed time = 539.9868578910828)
  integration point 0.0: max_norm = 0.17779186, median_norm = 0.0039620884
  integration point 0.1: max_norm = 0.15442081, median_norm = 0.0034667526
  integration point 0.2: max_norm = 0.50606555, median_norm = 0.0030250852
  integration point 0.3: max_norm = 0.61457014, median_norm = 0.025102418
  integration point 0.4: max_norm = 0.4831256, median_norm = 0.016286809
  integration point 0.5: max_norm = 0.43792662, median_norm = 0.010519091
  integration point 0.6: max_norm = 1.0877243, median_norm = 0.01484888
  integration point 0.7: max_norm = 0.7683434, median_norm = 0.0019913372
  integration point 0.8: max_norm = 0.569135, median_norm = 0.001101915
  integration point 0.9: max_norm = 0.5028911, median_norm = 0.00024649975
  integration point 1.0: max_norm = 0.33012438, median_norm = 0.00015112058
Composition 8: error = 0.17381666863075676 (convergence = None, elapsed time = 536.8144907951355)
  integration point 0.0: max_norm = 0.14733319, median_norm = 0.0029969257
  integration point 0.1: max_norm = 0.1313295, median_norm = 0.0026088194
  integration point 0.2: max_norm = 0.4822238, median_norm = 0.0022666254
  integration point 0.3: max_norm = 0.5710688, median_norm = 0.02269334
  integration point 0.4: max_norm = 0.43767774, median_norm = 0.014568798
  integration point 0.5: max_norm = 0.39700815, median_norm = 0.009305734
  integration point 0.6: max_norm = 1.0613621, median_norm = 0.01436438
  integration point 0.7: max_norm = 0.75392836, median_norm = 0.0019101895
  integration point 0.8: max_norm = 0.5582729, median_norm = 0.001074427
  integration point 0.9: max_norm = 0.48196968, median_norm = 0.00023368245
  integration point 1.0: max_norm = 0.31172326, median_norm = 0.0001413522
Composition 9: error = 0.16402859778782225 (convergence = 0.0550115704536438, elapsed time = 540.8578150272369)
Total elapsed time = 5485.595525979996.


Iteration 4
  integration point 0.0: max_norm = 0.11815221, median_norm = 0.0021328232
  integration point 0.1: max_norm = 0.11057422, median_norm = 0.0018462922
  integration point 0.2: max_norm = 0.45695168, median_norm = 0.0015950906
  integration point 0.3: max_norm = 0.52603465, median_norm = 0.020302285
  integration point 0.4: max_norm = 0.3994384, median_norm = 0.012900114
  integration point 0.5: max_norm = 0.35624257, median_norm = 0.008153819
  integration point 0.6: max_norm = 1.0347852, median_norm = 0.013887703
  integration point 0.7: max_norm = 0.7394578, median_norm = 0.0018307627
  integration point 0.8: max_norm = 0.5474183, median_norm = 0.0010472377
  integration point 0.9: max_norm = 0.46075752, median_norm = 0.00022088281
  integration point 1.0: max_norm = 0.2932873, median_norm = 0.0001318035
Composition 0: error = 0.1545270275177736 (convergence = None, elapsed time = 526.1137158870697)
  integration point 0.0: max_norm = 0.105551064, median_norm = 0.0018154986
  integration point 0.1: max_norm = 0.10198207, median_norm = 0.0015652857
  integration point 0.2: max_norm = 0.44421637, median_norm = 0.0013490088
  integration point 0.3: max_norm = 0.5024372, median_norm = 0.019132188
  integration point 0.4: max_norm = 0.3802956, median_norm = 0.012098518
  integration point 0.5: max_norm = 0.3364107, median_norm = 0.007607625
  integration point 0.6: max_norm = 1.0218397, median_norm = 0.013651681
  integration point 0.7: max_norm = 0.73224556, median_norm = 0.0017925436
  integration point 0.8: max_norm = 0.5420667, median_norm = 0.0010338677
  integration point 0.9: max_norm = 0.44999284, median_norm = 0.00021451258
  integration point 1.0: max_norm = 0.28415716, median_norm = 0.00012714241
Composition 1: error = 0.1500200612225932 (convergence = None, elapsed time = 529.9872119426727)
  integration point 0.0: max_norm = 0.08783532, median_norm = 0.0013663503
  integration point 0.1: max_norm = 0.0894385, median_norm = 0.0011690017
  integration point 0.2: max_norm = 0.42457998, median_norm = 0.0010022642
  integration point 0.3: max_norm = 0.4668946, median_norm = 0.017390646
  integration point 0.4: max_norm = 0.35137367, median_norm = 0.010918638
  integration point 0.5: max_norm = 0.30675155, median_norm = 0.0068140076
  integration point 0.6: max_norm = 1.0023187, median_norm = 0.013300363
  integration point 0.7: max_norm = 0.72139037, median_norm = 0.0017356332
  integration point 0.8: max_norm = 0.5340323, median_norm = 0.0010139674
  integration point 0.9: max_norm = 0.43374595, median_norm = 0.00020495034
  integration point 1.0: max_norm = 0.27077955, median_norm = 0.00012025021
Composition 2: error = 0.14338075432225172 (convergence = None, elapsed time = 527.5591149330139)
  integration point 0.0: max_norm = 0.068426944, median_norm = 0.0008979332
  integration point 0.1: max_norm = 0.07550092, median_norm = 0.0007576181
  integration point 0.2: max_norm = 0.40111685, median_norm = 0.0006456858
  integration point 0.3: max_norm = 0.4243092, median_norm = 0.015382331
  integration point 0.4: max_norm = 0.31736398, median_norm = 0.0095785055
  integration point 0.5: max_norm = 0.2724178, median_norm = 0.0059264065
  integration point 0.6: max_norm = 0.979402, median_norm = 0.012894309
  integration point 0.7: max_norm = 0.70867634, median_norm = 0.0016702504
  integration point 0.8: max_norm = 0.52465206, median_norm = 0.0009909004
  integration point 0.9: max_norm = 0.41464403, median_norm = 0.00019379926
  integration point 1.0: max_norm = 0.25546512, median_norm = 0.00011237028
Composition 3: error = 0.1358643949074634 (convergence = None, elapsed time = 529.0660831928253)
  integration point 0.0: max_norm = 0.050255846, median_norm = 0.00051323546
  integration point 0.1: max_norm = 0.06173695, median_norm = 0.00042115618
  integration point 0.2: max_norm = 0.3763956, median_norm = 0.0003659943
  integration point 0.3: max_norm = 0.3778212, median_norm = 0.013266309
  integration point 0.4: max_norm = 0.28119594, median_norm = 0.008189894
  integration point 0.5: max_norm = 0.23604657, median_norm = 0.005021024
  integration point 0.6: max_norm = 0.9552311, median_norm = 0.012466543
  integration point 0.7: max_norm = 0.69540024, median_norm = 0.0016015993
  integration point 0.8: max_norm = 0.514599, median_norm = 0.0009667449
  integration point 0.9: max_norm = 0.39412218, median_norm = 0.0001819142
  integration point 1.0: max_norm = 0.2390584, median_norm = 0.00010413151
Composition 4: error = 0.12813181256325243 (convergence = None, elapsed time = 531.4124979972839)
  integration point 0.0: max_norm = 0.035215262, median_norm = 0.00030568073
  integration point 0.1: max_norm = 0.04945018, median_norm = 0.00025534173
  integration point 0.2: max_norm = 0.35228127, median_norm = 0.0002387985
  integration point 0.3: max_norm = 0.33085853, median_norm = 0.011119273
  integration point 0.4: max_norm = 0.24415523, median_norm = 0.006809553
  integration point 0.5: max_norm = 0.1993183, median_norm = 0.004135071
  integration point 0.6: max_norm = 0.930337, median_norm = 0.012032239
  integration point 0.7: max_norm = 0.6816384, median_norm = 0.0015330659
  integration point 0.8: max_norm = 0.50421315, median_norm = 0.00094211556
  integration point 0.9: max_norm = 0.37282568, median_norm = 0.00016969783
  integration point 1.0: max_norm = 0.22213957, median_norm = 9.58235e-05
Composition 5: error = 0.1204908802213159 (convergence = None, elapsed time = 526.7477540969849)
  integration point 0.0: max_norm = 0.03560365, median_norm = 0.00024072843
  integration point 0.1: max_norm = 0.03935934, median_norm = 0.00020896966
  integration point 0.2: max_norm = 0.3291469, median_norm = 0.00020604921
  integration point 0.3: max_norm = 0.28217867, median_norm = 0.008995486
  integration point 0.4: max_norm = 0.20628491, median_norm = 0.005466277
  integration point 0.5: max_norm = 0.16322266, median_norm = 0.0032878723
  integration point 0.6: max_norm = 0.90490484, median_norm = 0.011599634
  integration point 0.7: max_norm = 0.6675992, median_norm = 0.0014654511
  integration point 0.8: max_norm = 0.49366742, median_norm = 0.00091717346
  integration point 0.9: max_norm = 0.35099077, median_norm = 0.00015734715
  integration point 1.0: max_norm = 0.20533784, median_norm = 8.761227e-05
Composition 6: error = 0.1130051036209346 (convergence = None, elapsed time = 526.5810208320618)
  integration point 0.0: max_norm = 0.033353895, median_norm = 0.00019606983
  integration point 0.1: max_norm = 0.030978674, median_norm = 0.00016944269
  integration point 0.2: max_norm = 0.30655012, median_norm = 0.00017077175
  integration point 0.3: max_norm = 0.23276041, median_norm = 0.0069341343
  integration point 0.4: max_norm = 0.16822428, median_norm = 0.0041792835
  integration point 0.5: max_norm = 0.12829208, median_norm = 0.0024896604
  integration point 0.6: max_norm = 0.87965214, median_norm = 0.011171372
  integration point 0.7: max_norm = 0.6533955, median_norm = 0.0013990232
  integration point 0.8: max_norm = 0.4830507, median_norm = 0.00089226966
  integration point 0.9: max_norm = 0.32880306, median_norm = 0.00014496804
  integration point 1.0: max_norm = 0.18870747, median_norm = 7.9563906e-05
Composition 7: error = 0.10566907448363971 (convergence = None, elapsed time = 525.9936280250549)
  integration point 0.0: max_norm = 0.029815279, median_norm = 0.00012683208
  integration point 0.1: max_norm = 0.02511598, median_norm = 0.00010552413
  integration point 0.2: max_norm = 0.28483376, median_norm = 0.000105865256
  integration point 0.3: max_norm = 0.18396921, median_norm = 0.0049644234
  integration point 0.4: max_norm = 0.13113604, median_norm = 0.0029612659
  integration point 0.5: max_norm = 0.09835874, median_norm = 0.0017460783
  integration point 0.6: max_norm = 0.8544518, median_norm = 0.010749742
  integration point 0.7: max_norm = 0.6390846, median_norm = 0.0013341928
  integration point 0.8: max_norm = 0.47240964, median_norm = 0.00086749985
  integration point 0.9: max_norm = 0.306377, median_norm = 0.00013265632
  integration point 1.0: max_norm = 0.17219768, median_norm = 7.17216e-05
Composition 8: error = 0.09855928176127728 (convergence = None, elapsed time = 528.0375311374664)
  integration point 0.0: max_norm = 0.026137378, median_norm = 8.0208185e-05
  integration point 0.1: max_norm = 0.018718595, median_norm = 5.7046615e-05
  integration point 0.2: max_norm = 0.26505667, median_norm = 5.716399e-05
  integration point 0.3: max_norm = 0.13553126, median_norm = 0.0031226138
  integration point 0.4: max_norm = 0.09490697, median_norm = 0.0018385799
  integration point 0.5: max_norm = 0.07008837, median_norm = 0.0010707543
  integration point 0.6: max_norm = 0.8293986, median_norm = 0.010339873
  integration point 0.7: max_norm = 0.6247945, median_norm = 0.0012715622
  integration point 0.8: max_norm = 0.4617699, median_norm = 0.00084322464
  integration point 0.9: max_norm = 0.2837822, median_norm = 0.000120412486
  integration point 1.0: max_norm = 0.15600954, median_norm = 6.410611e-05
Composition 9: error = 0.09188133070426342 (convergence = 0.04149430990219116, elapsed time = 527.9823410511017)
Total elapsed time = 5357.3594789505005.


Iteration 5
  integration point 0.0: max_norm = 0.022930956, median_norm = 9.364621e-05
  integration point 0.1: max_norm = 0.013134088, median_norm = 6.637076e-05
  integration point 0.2: max_norm = 0.24748552, median_norm = 5.0785195e-05
  integration point 0.3: max_norm = 0.08856794, median_norm = 0.0014694061
  integration point 0.4: max_norm = 0.06020006, median_norm = 0.0008442461
  integration point 0.5: max_norm = 0.043318126, median_norm = 0.00048211624
  integration point 0.6: max_norm = 0.80485463, median_norm = 0.0099467505
  integration point 0.7: max_norm = 0.61075175, median_norm = 0.0012112304
  integration point 0.8: max_norm = 0.45114678, median_norm = 0.0008192147
  integration point 0.9: max_norm = 0.26107895, median_norm = 0.000108298074
  integration point 1.0: max_norm = 0.14032681, median_norm = 5.67334e-05
Composition 0: error = 0.08590602221835479 (convergence = None, elapsed time = 529.0099160671234)
  integration point 0.0: max_norm = 0.021822, median_norm = 6.470537e-05
  integration point 0.1: max_norm = 0.0118486835, median_norm = 3.9283474e-05
  integration point 0.2: max_norm = 0.2403333, median_norm = 3.6936555e-05
  integration point 0.3: max_norm = 0.067760624, median_norm = 0.00094772613
  integration point 0.4: max_norm = 0.04540757, median_norm = 0.000533169
  integration point 0.5: max_norm = 0.03658119, median_norm = 0.000300263
  integration point 0.6: max_norm = 0.7938232, median_norm = 0.009772932
  integration point 0.7: max_norm = 0.6037428, median_norm = 0.0011825671
  integration point 0.8: max_norm = 0.44588178, median_norm = 0.000807371
  integration point 0.9: max_norm = 0.24974765, median_norm = 0.000102384554
  integration point 1.0: max_norm = 0.1326115, median_norm = 5.319513e-05
Composition 1: error = 0.08356450711212464 (convergence = None, elapsed time = 525.9185500144958)
  integration point 0.0: max_norm = 0.019770093, median_norm = 5.2463834e-05
  integration point 0.1: max_norm = 0.009305341, median_norm = 3.2620257e-05
  integration point 0.2: max_norm = 0.22999394, median_norm = 3.3530836e-05
  integration point 0.3: max_norm = 0.052834757, median_norm = 0.0002597933
  integration point 0.4: max_norm = 0.025248807, median_norm = 0.00013021118
  integration point 0.5: max_norm = 0.03166579, median_norm = 6.9538655e-05
  integration point 0.6: max_norm = 0.7780557, median_norm = 0.009524854
  integration point 0.7: max_norm = 0.5931866, median_norm = 0.0011406253
  integration point 0.8: max_norm = 0.4380185, median_norm = 0.0007896843
  integration point 0.9: max_norm = 0.23273489, median_norm = 9.3571645e-05
  integration point 1.0: max_norm = 0.121123984, median_norm = 4.7989262e-05
Composition 2: error = 0.08056027602950334 (convergence = None, elapsed time = 551.7520587444305)
  integration point 0.0: max_norm = 0.016989373, median_norm = 5.0425362e-05
  integration point 0.1: max_norm = 0.0076358984, median_norm = 3.930778e-05
  integration point 0.2: max_norm = 0.2185036, median_norm = 2.4771267e-05
  integration point 0.3: max_norm = 0.042668793, median_norm = 0.00023370827
  integration point 0.4: max_norm = 0.016230384, median_norm = 0.00013463286
  integration point 0.5: max_norm = 0.026092961, median_norm = 8.524438e-05
  integration point 0.6: max_norm = 0.7610359, median_norm = 0.009261684
  integration point 0.7: max_norm = 0.5808118, median_norm = 0.0010929909
  integration point 0.8: max_norm = 0.42891592, median_norm = 0.00076920446
  integration point 0.9: max_norm = 0.21288817, median_norm = 8.340254e-05
  integration point 1.0: max_norm = 0.107885316, median_norm = 4.2073807e-05
Composition 3: error = 0.07794984810016688 (convergence = None, elapsed time = 564.8693950176239)
  integration point 0.0: max_norm = 0.01528828, median_norm = 5.8719605e-05
  integration point 0.1: max_norm = 0.0070609474, median_norm = 5.5783137e-05
  integration point 0.2: max_norm = 0.20822711, median_norm = 3.6983405e-05
  integration point 0.3: max_norm = 0.030934572, median_norm = 0.00018276017
  integration point 0.4: max_norm = 0.012563479, median_norm = 0.00010350281
  integration point 0.5: max_norm = 0.0211505, median_norm = 6.231973e-05
  integration point 0.6: max_norm = 0.7445088, median_norm = 0.00900918
  integration point 0.7: max_norm = 0.567488, median_norm = 0.0010444436
  integration point 0.8: max_norm = 0.41918746, median_norm = 0.0007474851
  integration point 0.9: max_norm = 0.19204748, median_norm = 7.268143e-05
  integration point 1.0: max_norm = 0.09420225, median_norm = 3.5951925e-05
Composition 4: error = 0.07520625733915504 (convergence = None, elapsed time = 569.0898559093475)
  integration point 0.0: max_norm = 0.014551054, median_norm = 3.7614773e-05
  integration point 0.1: max_norm = 0.0067690723, median_norm = 2.801099e-05
  integration point 0.2: max_norm = 0.20049955, median_norm = 1.7355833e-05
  integration point 0.3: max_norm = 0.023107454, median_norm = 0.00012784934
  integration point 0.4: max_norm = 0.008201733, median_norm = 7.224189e-05
  integration point 0.5: max_norm = 0.01759328, median_norm = 4.114908e-05
  integration point 0.6: max_norm = 0.72819215, median_norm = 0.008760709
  integration point 0.7: max_norm = 0.5536546, median_norm = 0.0009963722
  integration point 0.8: max_norm = 0.40917516, median_norm = 0.00072525593
  integration point 0.9: max_norm = 0.17259148, median_norm = 6.184731e-05
  integration point 1.0: max_norm = 0.08047607, median_norm = 2.988215e-05
Composition 5: error = 0.0725412651506613 (convergence = None, elapsed time = 567.2667100429535)
  integration point 0.0: max_norm = 0.013963743, median_norm = 4.2021173e-05
  integration point 0.1: max_norm = 0.0062874695, median_norm = 2.225796e-05
  integration point 0.2: max_norm = 0.19573668, median_norm = 2.5972342e-05
  integration point 0.3: max_norm = 0.019059673, median_norm = 7.787412e-05
  integration point 0.4: max_norm = 0.006874546, median_norm = 4.0694285e-05
  integration point 0.5: max_norm = 0.015959239, median_norm = 2.4524912e-05
  integration point 0.6: max_norm = 0.71087396, median_norm = 0.008498182
  integration point 0.7: max_norm = 0.53964794, median_norm = 0.00095066184
  integration point 0.8: max_norm = 0.3990994, median_norm = 0.0007028716
  integration point 0.9: max_norm = 0.15318084, median_norm = 5.123158e-05
  integration point 1.0: max_norm = 0.0780459, median_norm = 2.404712e-05
Composition 6: error = 0.06998427103440069 (convergence = None, elapsed time = 569.0688791275024)
  integration point 0.0: max_norm = 0.012999315, median_norm = 3.333499e-05
  integration point 0.1: max_norm = 0.0057326746, median_norm = 2.2550284e-05
  integration point 0.2: max_norm = 0.19378129, median_norm = 1.5171332e-05
  integration point 0.3: max_norm = 0.017172907, median_norm = 8.299755e-05
  integration point 0.4: max_norm = 0.006347653, median_norm = 4.7747246e-05
  integration point 0.5: max_norm = 0.015630571, median_norm = 2.876437e-05
  integration point 0.6: max_norm = 0.69304043, median_norm = 0.008233333
  integration point 0.7: max_norm = 0.525731, median_norm = 0.00090892817
  integration point 0.8: max_norm = 0.38908708, median_norm = 0.0006806604
  integration point 0.9: max_norm = 0.13495086, median_norm = 4.147461e-05
  integration point 1.0: max_norm = 0.079664625, median_norm = 1.877539e-05
Composition 7: error = 0.06761672494113018 (convergence = None, elapsed time = 572.9835419654846)
  integration point 0.0: max_norm = 0.012162623, median_norm = 3.4012333e-05
  integration point 0.1: max_norm = 0.0054383506, median_norm = 3.561697e-05
  integration point 0.2: max_norm = 0.19388361, median_norm = 2.118876e-05
  integration point 0.3: max_norm = 0.01676665, median_norm = 7.10063e-05
  integration point 0.4: max_norm = 0.0057532927, median_norm = 3.8435064e-05
  integration point 0.5: max_norm = 0.014690441, median_norm = 2.3410477e-05
  integration point 0.6: max_norm = 0.67570686, median_norm = 0.00797969
  integration point 0.7: max_norm = 0.5116844, median_norm = 0.00087223377
  integration point 0.8: max_norm = 0.37913197, median_norm = 0.0006585717
  integration point 0.9: max_norm = 0.11845675, median_norm = 3.2981843e-05
  integration point 1.0: max_norm = 0.08142962, median_norm = 1.4273801e-05
Composition 8: error = 0.06543233295176541 (convergence = None, elapsed time = 565.3652141094208)
  integration point 0.0: max_norm = 0.012042706, median_norm = 4.022986e-05
  integration point 0.1: max_norm = 0.005050691, median_norm = 1.8975341e-05
  integration point 0.2: max_norm = 0.1947634, median_norm = 2.4362127e-05
  integration point 0.3: max_norm = 0.015474086, median_norm = 2.8020611e-05
  integration point 0.4: max_norm = 0.005181146, median_norm = 1.6606464e-05
  integration point 0.5: max_norm = 0.014203954, median_norm = 8.08885e-06
  integration point 0.6: max_norm = 0.6579749, median_norm = 0.007721277
  integration point 0.7: max_norm = 0.49753502, median_norm = 0.00083987473
  integration point 0.8: max_norm = 0.36926335, median_norm = 0.00063700246
  integration point 0.9: max_norm = 0.10383141, median_norm = 2.5935562e-05
  integration point 1.0: max_norm = 0.08305049, median_norm = 1.0593996e-05
Composition 9: error = 0.06341680026478494 (convergence = 0.014655925333499908, elapsed time = 556.660966873169)
Total elapsed time = 5652.918675899506.


Iteration 6
  integration point 0.0: max_norm = 0.011159876, median_norm = 2.9333409e-05
  integration point 0.1: max_norm = 0.004702447, median_norm = 2.8078084e-05
  integration point 0.2: max_norm = 0.19653298, median_norm = 1.5970494e-05
  integration point 0.3: max_norm = 0.014986658, median_norm = 1.8236442e-05
  integration point 0.4: max_norm = 0.0046133846, median_norm = 6.700142e-06
  integration point 0.5: max_norm = 0.014373153, median_norm = 3.9779925e-06
  integration point 0.6: max_norm = 0.64042264, median_norm = 0.007468663
  integration point 0.7: max_norm = 0.48329213, median_norm = 0.0008105957
  integration point 0.8: max_norm = 0.35949206, median_norm = 0.00061549904
  integration point 0.9: max_norm = 0.091020286, median_norm = 2.033962e-05
  integration point 1.0: max_norm = 0.08433073, median_norm = 7.735298e-06
Composition 0: error = 0.06155498202388979 (convergence = None, elapsed time = 532.3486020565033)
  integration point 0.0: max_norm = 0.011226988, median_norm = 3.9475657e-05
  integration point 0.1: max_norm = 0.004588437, median_norm = 2.0013747e-05
  integration point 0.2: max_norm = 0.19801645, median_norm = 2.4258476e-05
  integration point 0.3: max_norm = 0.014220716, median_norm = 2.6012756e-05
  integration point 0.4: max_norm = 0.0043675033, median_norm = 1.3886622e-05
  integration point 0.5: max_norm = 0.013690352, median_norm = 5.2324885e-06
  integration point 0.6: max_norm = 0.63177854, median_norm = 0.007343119
  integration point 0.7: max_norm = 0.47614986, median_norm = 0.0007971211
  integration point 0.8: max_norm = 0.35471657, median_norm = 0.0006049351
  integration point 0.9: max_norm = 0.08616913, median_norm = 1.8699156e-05
  integration point 1.0: max_norm = 0.08456132, median_norm = 6.9679454e-06
Composition 1: error = 0.06068543791828014 (convergence = None, elapsed time = 532.1907489299774)
  integration point 0.0: max_norm = 0.010654497, median_norm = 3.373031e-05
  integration point 0.1: max_norm = 0.0043722317, median_norm = 3.244126e-05
  integration point 0.2: max_norm = 0.2004301, median_norm = 2.0046991e-05
  integration point 0.3: max_norm = 0.014414563, median_norm = 3.4785517e-05
  integration point 0.4: max_norm = 0.0047947313, median_norm = 1.4237175e-05
  integration point 0.5: max_norm = 0.0149162, median_norm = 8.641262e-06
  integration point 0.6: max_norm = 0.6185391, median_norm = 0.0071572727
  integration point 0.7: max_norm = 0.4653815, median_norm = 0.000777861
  integration point 0.8: max_norm = 0.347547, median_norm = 0.00058912404
  integration point 0.9: max_norm = 0.079135485, median_norm = 1.643768e-05
  integration point 1.0: max_norm = 0.08468906, median_norm = 6.004798e-06
Composition 2: error = 0.05942030726287764 (convergence = None, elapsed time = 532.0868773460388)
  integration point 0.0: max_norm = 0.010792484, median_norm = 3.6862413e-05
  integration point 0.1: max_norm = 0.0041204044, median_norm = 1.9326852e-05
  integration point 0.2: max_norm = 0.20333026, median_norm = 2.284423e-05
  integration point 0.3: max_norm = 0.013795698, median_norm = 4.1858773e-05
  integration point 0.4: max_norm = 0.004947168, median_norm = 2.4058027e-05
  integration point 0.5: max_norm = 0.013466466, median_norm = 1.0162282e-05
  integration point 0.6: max_norm = 0.6033639, median_norm = 0.006940555
  integration point 0.7: max_norm = 0.45304593, median_norm = 0.00075614185
  integration point 0.8: max_norm = 0.33917204, median_norm = 0.00057076686
  integration point 0.9: max_norm = 0.07136626, median_norm = 1.4140689e-05
  integration point 1.0: max_norm = 0.08443579, median_norm = 5.266412e-06
Composition 3: error = 0.057982356546607106 (convergence = None, elapsed time = 535.9228181838989)
  integration point 0.0: max_norm = 0.009714112, median_norm = 3.5611414e-05
  integration point 0.1: max_norm = 0.003945666, median_norm = 3.1692747e-05
  integration point 0.2: max_norm = 0.20661518, median_norm = 2.2250159e-05
  integration point 0.3: max_norm = 0.013037701, median_norm = 5.2927313e-05
  integration point 0.4: max_norm = 0.0053343624, median_norm = 2.5703177e-05
  integration point 0.5: max_norm = 0.014788012, median_norm = 1.5245632e-05
  integration point 0.6: max_norm = 0.5868221, median_norm = 0.0067138644
  integration point 0.7: max_norm = 0.43973577, median_norm = 0.0007335837
  integration point 0.8: max_norm = 0.33018103, median_norm = 0.0005512576
  integration point 0.9: max_norm = 0.06362896, median_norm = 1.2093447e-05
  integration point 1.0: max_norm = 0.08359045, median_norm = 4.93546e-06
Composition 4: error = 0.05650817887910841 (convergence = None, elapsed time = 533.6242997646332)
  integration point 0.0: max_norm = 0.011614763, median_norm = 4.850742e-05
  integration point 0.1: max_norm = 0.0035491076, median_norm = 3.2327815e-05
  integration point 0.2: max_norm = 0.2103442, median_norm = 3.403313e-05
  integration point 0.3: max_norm = 0.013005932, median_norm = 5.2819836e-05
  integration point 0.4: max_norm = 0.005816908, median_norm = 3.3165205e-05
  integration point 0.5: max_norm = 0.01359983, median_norm = 1.7467832e-05
  integration point 0.6: max_norm = 0.56997734, median_norm = 0.006479051
  integration point 0.7: max_norm = 0.42586574, median_norm = 0.00071084686
  integration point 0.8: max_norm = 0.32092312, median_norm = 0.0005311861
  integration point 0.9: max_norm = 0.056311924, median_norm = 1.0407673e-05
  integration point 1.0: max_norm = 0.08200393, median_norm = 4.87174e-06
Composition 5: error = 0.0550182344225523 (convergence = None, elapsed time = 530.6921598911285)
  integration point 0.0: max_norm = 0.008937445, median_norm = 6.945811e-05
  integration point 0.1: max_norm = 0.0038977088, median_norm = 6.0813676e-05
  integration point 0.2: max_norm = 0.2130689, median_norm = 5.0624578e-05
  integration point 0.3: max_norm = 0.011095823, median_norm = 6.368436e-05
  integration point 0.4: max_norm = 0.0056379614, median_norm = 3.3916876e-05
  integration point 0.5: max_norm = 0.014379352, median_norm = 2.1772212e-05
  integration point 0.6: max_norm = 0.55283844, median_norm = 0.006248042
  integration point 0.7: max_norm = 0.4116488, median_norm = 0.00068869686
  integration point 0.8: max_norm = 0.31153715, median_norm = 0.0005107963
  integration point 0.9: max_norm = 0.049750447, median_norm = 9.125615e-06
  integration point 1.0: max_norm = 0.07958784, median_norm = 4.909357e-06
Composition 6: error = 0.05357269882460968 (convergence = None, elapsed time = 531.2022018432617)
  integration point 0.0: max_norm = 0.015389358, median_norm = 0.00010041997
  integration point 0.1: max_norm = 0.0055515636, median_norm = 8.216571e-05
  integration point 0.2: max_norm = 0.21736641, median_norm = 8.186603e-05
  integration point 0.3: max_norm = 0.011099531, median_norm = 5.8713536e-05
  integration point 0.4: max_norm = 0.005750614, median_norm = 3.7100875e-05
  integration point 0.5: max_norm = 0.014145698, median_norm = 2.1403655e-05
  integration point 0.6: max_norm = 0.5354743, median_norm = 0.0060129203
  integration point 0.7: max_norm = 0.39719936, median_norm = 0.00066692615
  integration point 0.8: max_norm = 0.3019796, median_norm = 0.0004904709
  integration point 0.9: max_norm = 0.045323424, median_norm = 8.214793e-06
  integration point 1.0: max_norm = 0.076302804, median_norm = 4.9315404e-06
Composition 7: error = 0.05217558893176977 (convergence = None, elapsed time = 535.0668618679047)
  integration point 0.0: max_norm = 0.008058435, median_norm = 6.19308e-05
  integration point 0.1: max_norm = 0.004630602, median_norm = 6.0086222e-05
  integration point 0.2: max_norm = 0.21760464, median_norm = 4.7153186e-05
  integration point 0.3: max_norm = 0.009809215, median_norm = 7.842976e-05
  integration point 0.4: max_norm = 0.00679139, median_norm = 4.317973e-05
  integration point 0.5: max_norm = 0.013714257, median_norm = 2.6931742e-05
  integration point 0.6: max_norm = 0.5183174, median_norm = 0.005785841
  integration point 0.7: max_norm = 0.38290426, median_norm = 0.000645387
  integration point 0.8: max_norm = 0.2922347, median_norm = 0.0004701329
  integration point 0.9: max_norm = 0.041779656, median_norm = 7.5543503e-06
  integration point 1.0: max_norm = 0.07213966, median_norm = 4.9002056e-06
Composition 8: error = 0.05069672163733196 (convergence = None, elapsed time = 535.1500420570374)
  integration point 0.0: max_norm = 0.013231207, median_norm = 5.7901016e-05
  integration point 0.1: max_norm = 0.0040161912, median_norm = 3.8597853e-05
  integration point 0.2: max_norm = 0.22068657, median_norm = 4.323295e-05
  integration point 0.3: max_norm = 0.0094566215, median_norm = 6.3905245e-05
  integration point 0.4: max_norm = 0.0069640935, median_norm = 3.9869527e-05
  integration point 0.5: max_norm = 0.015354391, median_norm = 2.3682696e-05
  integration point 0.6: max_norm = 0.50083095, median_norm = 0.005555354
  integration point 0.7: max_norm = 0.36842838, median_norm = 0.0006243135
  integration point 0.8: max_norm = 0.28226334, median_norm = 0.00044987747
  integration point 0.9: max_norm = 0.038527172, median_norm = 6.9801604e-06
  integration point 1.0: max_norm = 0.06723982, median_norm = 4.8001984e-06
Composition 9: error = 0.0492747884858962 (convergence = 0.008068956434726715, elapsed time = 537.9918169975281)
Total elapsed time = 5414.470157146454.


Iteration 7
  integration point 0.0: max_norm = 0.009247015, median_norm = 5.562914e-05
  integration point 0.1: max_norm = 0.0055462774, median_norm = 5.5895656e-05
  integration point 0.2: max_norm = 0.22178596, median_norm = 4.474701e-05
  integration point 0.3: max_norm = 0.0086719245, median_norm = 6.304656e-05
  integration point 0.4: max_norm = 0.006682431, median_norm = 3.4796976e-05
  integration point 0.5: max_norm = 0.013515319, median_norm = 2.1852324e-05
  integration point 0.6: max_norm = 0.4836889, median_norm = 0.005332449
  integration point 0.7: max_norm = 0.35378185, median_norm = 0.00060346595
  integration point 0.8: max_norm = 0.2720958, median_norm = 0.00042962615
  integration point 0.9: max_norm = 0.035589408, median_norm = 6.438077e-06
  integration point 1.0: max_norm = 0.06205454, median_norm = 4.63799e-06
Composition 0: error = 0.04790516381433462 (convergence = None, elapsed time = 528.586493730545)
  integration point 0.0: max_norm = 0.018175373, median_norm = 9.5432944e-05
  integration point 0.1: max_norm = 0.0074449084, median_norm = 7.537398e-05
  integration point 0.2: max_norm = 0.22374442, median_norm = 7.663267e-05
  integration point 0.3: max_norm = 0.016225267, median_norm = 0.000107108426
  integration point 0.4: max_norm = 0.01283097, median_norm = 6.680299e-05
  integration point 0.5: max_norm = 0.019202475, median_norm = 4.0857834e-05
  integration point 0.6: max_norm = 0.47492015, median_norm = 0.0052188598
  integration point 0.7: max_norm = 0.3463636, median_norm = 0.0005929617
  integration point 0.8: max_norm = 0.26820755, median_norm = 0.0004195459
  integration point 0.9: max_norm = 0.034423094, median_norm = 6.1485107e-06
  integration point 1.0: max_norm = 0.05920993, median_norm = 4.501144e-06
Composition 1: error = 0.04735334449895508 (convergence = None, elapsed time = 528.9634432792664)
  integration point 0.0: max_norm = 0.007439213, median_norm = 2.1876502e-05
  integration point 0.1: max_norm = 0.0033173314, median_norm = 1.6031165e-05
  integration point 0.2: max_norm = 0.22199516, median_norm = 1.2170618e-05
  integration point 0.3: max_norm = 0.008428756, median_norm = 1.2514629e-05
  integration point 0.4: max_norm = 0.005737039, median_norm = 8.519777e-06
  integration point 0.5: max_norm = 0.013461701, median_norm = 3.837243e-06
  integration point 0.6: max_norm = 0.46224886, median_norm = 0.0050562415
  integration point 0.7: max_norm = 0.33529532, median_norm = 0.000577312
  integration point 0.8: max_norm = 0.26365975, median_norm = 0.00040448576
  integration point 0.9: max_norm = 0.032714006, median_norm = 5.736024e-06
  integration point 1.0: max_norm = 0.05493285, median_norm = 4.3018085e-06
Composition 2: error = 0.046169077471868776 (convergence = None, elapsed time = 528.7367119789124)
  integration point 0.0: max_norm = 0.008124795, median_norm = 3.973453e-05
  integration point 0.1: max_norm = 0.0034621235, median_norm = 4.1382005e-05
  integration point 0.2: max_norm = 0.22633493, median_norm = 3.078232e-05
  integration point 0.3: max_norm = 0.009321176, median_norm = 7.864734e-05
  integration point 0.4: max_norm = 0.0077321073, median_norm = 4.362842e-05
  integration point 0.5: max_norm = 0.015008981, median_norm = 2.7292432e-05
  integration point 0.6: max_norm = 0.44749266, median_norm = 0.00486754
  integration point 0.7: max_norm = 0.32246038, median_norm = 0.00055916735
  integration point 0.8: max_norm = 0.2582519, median_norm = 0.00038700877
  integration point 0.9: max_norm = 0.030796992, median_norm = 5.2773376e-06
  integration point 1.0: max_norm = 0.050090715, median_norm = 4.07867e-06
Composition 3: error = 0.045084035544436386 (convergence = None, elapsed time = 530.5173768997192)
  integration point 0.0: max_norm = 0.015280268, median_norm = 0.00010239687
  integration point 0.1: max_norm = 0.0059139053, median_norm = 7.718572e-05
  integration point 0.2: max_norm = 0.22944523, median_norm = 7.9363446e-05
  integration point 0.3: max_norm = 0.012139977, median_norm = 7.7879864e-05
  integration point 0.4: max_norm = 0.008825086, median_norm = 4.939987e-05
  integration point 0.5: max_norm = 0.017467232, median_norm = 2.95662e-05
  integration point 0.6: max_norm = 0.43147984, median_norm = 0.0046634953
  integration point 0.7: max_norm = 0.3086022, median_norm = 0.00053993904
  integration point 0.8: max_norm = 0.25231028, median_norm = 0.00036845528
  integration point 0.9: max_norm = 0.028852487, median_norm = 4.826647e-06
  integration point 1.0: max_norm = 0.04508983, median_norm = 3.847227e-06
Composition 4: error = 0.04393392050253413 (convergence = None, elapsed time = 535.9063909053802)
  integration point 0.0: max_norm = 0.007996644, median_norm = 4.812452e-05
  integration point 0.1: max_norm = 0.0051503633, median_norm = 4.944273e-05
  integration point 0.2: max_norm = 0.22934069, median_norm = 4.0593302e-05
  integration point 0.3: max_norm = 0.008255949, median_norm = 3.5847177e-05
  integration point 0.4: max_norm = 0.0055761384, median_norm = 1.8334777e-05
  integration point 0.5: max_norm = 0.014132446, median_norm = 1.1979166e-05
  integration point 0.6: max_norm = 0.4153318, median_norm = 0.004459916
  integration point 0.7: max_norm = 0.29417408, median_norm = 0.00051988894
  integration point 0.8: max_norm = 0.24598032, median_norm = 0.0003494331
  integration point 0.9: max_norm = 0.026979439, median_norm = 4.417167e-06
  integration point 1.0: max_norm = 0.044126987, median_norm = 3.615113e-06
Composition 5: error = 0.042616745613514556 (convergence = None, elapsed time = 529.5445799827576)
  integration point 0.0: max_norm = 0.011600495, median_norm = 3.54473e-05
  integration point 0.1: max_norm = 0.0032700424, median_norm = 2.695297e-05
  integration point 0.2: max_norm = 0.23036313, median_norm = 2.4240599e-05
  integration point 0.3: max_norm = 0.007843567, median_norm = 2.1566375e-05
  integration point 0.4: max_norm = 0.0051653534, median_norm = 1.1275222e-05
  integration point 0.5: max_norm = 0.01887533, median_norm = 6.6802995e-06
  integration point 0.6: max_norm = 0.39883322, median_norm = 0.0042541386
  integration point 0.7: max_norm = 0.2796653, median_norm = 0.0004991642
  integration point 0.8: max_norm = 0.23937126, median_norm = 0.0003303966
  integration point 0.9: max_norm = 0.025108213, median_norm = 4.093698e-06
  integration point 1.0: max_norm = 0.04380778, median_norm = 3.415104e-06
Composition 6: error = 0.04137518393476599 (convergence = None, elapsed time = 528.2442781925201)
  integration point 0.0: max_norm = 0.0082339, median_norm = 4.8105623e-05
  integration point 0.1: max_norm = 0.0050184242, median_norm = 3.7585713e-05
  integration point 0.2: max_norm = 0.23098508, median_norm = 3.724768e-05
  integration point 0.3: max_norm = 0.008026119, median_norm = 2.4521643e-05
  integration point 0.4: max_norm = 0.005301391, median_norm = 1.455631e-05
  integration point 0.5: max_norm = 0.015000746, median_norm = 8.342686e-06
  integration point 0.6: max_norm = 0.38227218, median_norm = 0.0040502213
  integration point 0.7: max_norm = 0.2650293, median_norm = 0.0004781551
  integration point 0.8: max_norm = 0.23248126, median_norm = 0.0003115188
  integration point 0.9: max_norm = 0.023194412, median_norm = 3.8337776e-06
  integration point 1.0: max_norm = 0.043265577, median_norm = 3.2602998e-06
Composition 7: error = 0.04017898386212588 (convergence = None, elapsed time = 526.5288927555084)
  integration point 0.0: max_norm = 0.013315732, median_norm = 4.570614e-05
  integration point 0.1: max_norm = 0.0044358764, median_norm = 4.4179294e-05
  integration point 0.2: max_norm = 0.23342644, median_norm = 3.630037e-05
  integration point 0.3: max_norm = 0.009075502, median_norm = 4.1132538e-05
  integration point 0.4: max_norm = 0.0067102616, median_norm = 2.2062273e-05
  integration point 0.5: max_norm = 0.02244858, median_norm = 1.3768651e-05
  integration point 0.6: max_norm = 0.3657674, median_norm = 0.0038492405
  integration point 0.7: max_norm = 0.2502529, median_norm = 0.00045663712
  integration point 0.8: max_norm = 0.22531447, median_norm = 0.00029286064
  integration point 0.9: max_norm = 0.021249607, median_norm = 3.6112099e-06
  integration point 1.0: max_norm = 0.042518146, median_norm = 3.1464976e-06
Composition 8: error = 0.038994288464892904 (convergence = None, elapsed time = 527.1379652023315)
  integration point 0.0: max_norm = 0.009541237, median_norm = 4.9800667e-05
  integration point 0.1: max_norm = 0.005742667, median_norm = 3.688984e-05
  integration point 0.2: max_norm = 0.2321, median_norm = 3.6969213e-05
  integration point 0.3: max_norm = 0.00817951, median_norm = 3.8352442e-05
  integration point 0.4: max_norm = 0.0072989534, median_norm = 2.3370496e-05
  integration point 0.5: max_norm = 0.014733392, median_norm = 1.3753335e-05
  integration point 0.6: max_norm = 0.3492849, median_norm = 0.0036497707
  integration point 0.7: max_norm = 0.2356233, median_norm = 0.00043515343
  integration point 0.8: max_norm = 0.21792719, median_norm = 0.0002745355
  integration point 0.9: max_norm = 0.019314967, median_norm = 3.4168643e-06
  integration point 1.0: max_norm = 0.041499633, median_norm = 3.067908e-06
Composition 9: error = 0.03781630933658413 (convergence = 0.006690535694360733, elapsed time = 529.3997881412506)
Total elapsed time = 5371.932040929794.


Iteration 8
  integration point 0.0: max_norm = 0.011959345, median_norm = 3.1824613e-05
  integration point 0.1: max_norm = 0.0036113567, median_norm = 2.8376893e-05
  integration point 0.2: max_norm = 0.23248927, median_norm = 2.3753324e-05
  integration point 0.3: max_norm = 0.0097252205, median_norm = 3.9690465e-05
  integration point 0.4: max_norm = 0.007000781, median_norm = 2.2898228e-05
  integration point 0.5: max_norm = 0.021409167, median_norm = 1.4306344e-05
  integration point 0.6: max_norm = 0.33293658, median_norm = 0.0034545395
  integration point 0.7: max_norm = 0.22101763, median_norm = 0.0004154024
  integration point 0.8: max_norm = 0.21362966, median_norm = 0.00025642323
  integration point 0.9: max_norm = 0.017548697, median_norm = 3.24793e-06
  integration point 1.0: max_norm = 0.040231198, median_norm = 3.0176984e-06
Composition 0: error = 0.03664146952416387 (convergence = None, elapsed time = 530.811244726181)
  integration point 0.0: max_norm = 0.014549369, median_norm = 7.529133e-05
  integration point 0.1: max_norm = 0.009641127, median_norm = 5.962351e-05
  integration point 0.2: max_norm = 0.2330294, median_norm = 5.7169957e-05
  integration point 0.3: max_norm = 0.012433761, median_norm = 6.423314e-05
  integration point 0.4: max_norm = 0.012297378, median_norm = 3.8753824e-05
  integration point 0.5: max_norm = 0.014977656, median_norm = 2.414137e-05
  integration point 0.6: max_norm = 0.32489812, median_norm = 0.0033583613
  integration point 0.7: max_norm = 0.21564424, median_norm = 0.00040592736
  integration point 0.8: max_norm = 0.21171859, median_norm = 0.00024772243
  integration point 0.9: max_norm = 0.016754001, median_norm = 3.1662473e-06
  integration point 1.0: max_norm = 0.03942295, median_norm = 2.994464e-06
Composition 1: error = 0.036130007268188706 (convergence = None, elapsed time = 527.266676902771)
  integration point 0.0: max_norm = 0.0073450133, median_norm = 2.5028969e-05
  integration point 0.1: max_norm = 0.0027556599, median_norm = 1.2128206e-05
  integration point 0.2: max_norm = 0.23167373, median_norm = 1.2171331e-05
  integration point 0.3: max_norm = 0.007945344, median_norm = 1.7384547e-05
  integration point 0.4: max_norm = 0.005583178, median_norm = 1.01573805e-05
  integration point 0.5: max_norm = 0.017576909, median_norm = 5.3050658e-06
  integration point 0.6: max_norm = 0.31287634, median_norm = 0.0032161414
  integration point 0.7: max_norm = 0.20937021, median_norm = 0.00039334642
  integration point 0.8: max_norm = 0.20881575, median_norm = 0.00023485025
  integration point 0.9: max_norm = 0.015600215, median_norm = 3.0469064e-06
  integration point 1.0: max_norm = 0.038153417, median_norm = 2.964237e-06
Composition 2: error = 0.03516564954388846 (convergence = None, elapsed time = 530.6764061450958)
  integration point 0.0: max_norm = 0.014141471, median_norm = 4.7216414e-05
  integration point 0.1: max_norm = 0.005606294, median_norm = 4.393777e-05
  integration point 0.2: max_norm = 0.23649281, median_norm = 3.809848e-05
  integration point 0.3: max_norm = 0.008393362, median_norm = 2.1251992e-05
  integration point 0.4: max_norm = 0.0040773083, median_norm = 7.011287e-06
  integration point 0.5: max_norm = 0.021812351, median_norm = 5.2683286e-06
  integration point 0.6: max_norm = 0.29901832, median_norm = 0.003051674
  integration point 0.7: max_norm = 0.202039, median_norm = 0.00037974387
  integration point 0.8: max_norm = 0.20541933, median_norm = 0.00022007481
  integration point 0.9: max_norm = 0.014319605, median_norm = 2.916961e-06
  integration point 1.0: max_norm = 0.036590014, median_norm = 2.928266e-06
Composition 3: error = 0.034187924551195244 (convergence = None, elapsed time = 530.1568038463593)
  integration point 0.0: max_norm = 0.008642488, median_norm = 4.5624816e-05
  integration point 0.1: max_norm = 0.0052362885, median_norm = 3.2027245e-05
  integration point 0.2: max_norm = 0.23255247, median_norm = 3.1769345e-05
  integration point 0.3: max_norm = 0.009265951, median_norm = 3.0517045e-05
  integration point 0.4: max_norm = 0.0057945536, median_norm = 2.032749e-05
  integration point 0.5: max_norm = 0.015099976, median_norm = 1.1279752e-05
  integration point 0.6: max_norm = 0.28424153, median_norm = 0.0028774436
  integration point 0.7: max_norm = 0.19397418, median_norm = 0.0003656454
  integration point 0.8: max_norm = 0.20168772, median_norm = 0.00020462894
  integration point 0.9: max_norm = 0.013123173, median_norm = 2.7883807e-06
  integration point 1.0: max_norm = 0.03483012, median_norm = 2.8880531e-06
Composition 4: error = 0.03314507852988344 (convergence = None, elapsed time = 527.9955501556396)
  integration point 0.0: max_norm = 0.010702848, median_norm = 2.8320079e-05
  integration point 0.1: max_norm = 0.0033912617, median_norm = 2.78275e-05
  integration point 0.2: max_norm = 0.23271678, median_norm = 2.113386e-05
  integration point 0.3: max_norm = 0.00888438, median_norm = 4.9564413e-05
  integration point 0.4: max_norm = 0.0062104324, median_norm = 2.680676e-05
  integration point 0.5: max_norm = 0.027435254, median_norm = 1.710212e-05
  integration point 0.6: max_norm = 0.26916972, median_norm = 0.0027012527
  integration point 0.7: max_norm = 0.18541403, median_norm = 0.00035135122
  integration point 0.8: max_norm = 0.19755892, median_norm = 0.00018920901
  integration point 0.9: max_norm = 0.012207737, median_norm = 2.6749299e-06
  integration point 1.0: max_norm = 0.032989156, median_norm = 2.8438642e-06
Composition 5: error = 0.032091182007737806 (convergence = None, elapsed time = 526.3921208381653)
  integration point 0.0: max_norm = 0.009952293, median_norm = 5.6375393e-05
  integration point 0.1: max_norm = 0.0061677746, median_norm = 3.92707e-05
  integration point 0.2: max_norm = 0.23225449, median_norm = 4.086957e-05
  integration point 0.3: max_norm = 0.008024797, median_norm = 4.802921e-05
  integration point 0.4: max_norm = 0.00782718, median_norm = 3.0064642e-05
  integration point 0.5: max_norm = 0.013592868, median_norm = 1.8042247e-05
  integration point 0.6: max_norm = 0.25390995, median_norm = 0.0025239345
  integration point 0.7: max_norm = 0.17636172, median_norm = 0.00033671467
  integration point 0.8: max_norm = 0.19297244, median_norm = 0.0001742197
  integration point 0.9: max_norm = 0.011889893, median_norm = 2.5690865e-06
  integration point 1.0: max_norm = 0.031109426, median_norm = 2.7937895e-06
Composition 6: error = 0.03105462287661116 (convergence = None, elapsed time = 526.5444819927216)
  integration point 0.0: max_norm = 0.011471203, median_norm = 3.459373e-05
  integration point 0.1: max_norm = 0.0037383237, median_norm = 3.561051e-05
  integration point 0.2: max_norm = 0.23252726, median_norm = 2.7862501e-05
  integration point 0.3: max_norm = 0.008303929, median_norm = 4.807015e-05
  integration point 0.4: max_norm = 0.006234558, median_norm = 2.8411469e-05
  integration point 0.5: max_norm = 0.024898887, median_norm = 1.7559982e-05
  integration point 0.6: max_norm = 0.23878904, median_norm = 0.0023501688
  integration point 0.7: max_norm = 0.16682321, median_norm = 0.00032190542
  integration point 0.8: max_norm = 0.1879622, median_norm = 0.00015992104
  integration point 0.9: max_norm = 0.011696029, median_norm = 2.482297e-06
  integration point 1.0: max_norm = 0.029279593, median_norm = 2.729381e-06
Composition 7: error = 0.030001510379268 (convergence = None, elapsed time = 528.2573709487915)
  integration point 0.0: max_norm = 0.009702009, median_norm = 5.7490524e-05
  integration point 0.1: max_norm = 0.005749985, median_norm = 4.254513e-05
  integration point 0.2: max_norm = 0.23112036, median_norm = 4.313614e-05
  integration point 0.3: max_norm = 0.0084238555, median_norm = 4.8852628e-05
  integration point 0.4: max_norm = 0.0067035235, median_norm = 2.8377526e-05
  integration point 0.5: max_norm = 0.01654638, median_norm = 1.7865053e-05
  integration point 0.6: max_norm = 0.22370072, median_norm = 0.0021780361
  integration point 0.7: max_norm = 0.15689151, median_norm = 0.0003067471
  integration point 0.8: max_norm = 0.18240048, median_norm = 0.00014659337
  integration point 0.9: max_norm = 0.011448714, median_norm = 2.4141789e-06
  integration point 1.0: max_norm = 0.027558597, median_norm = 2.6548746e-06
Composition 8: error = 0.02898965662895113 (convergence = None, elapsed time = 527.3317849636078)
  integration point 0.0: max_norm = 0.01159029, median_norm = 4.0988576e-05
  integration point 0.1: max_norm = 0.0039117862, median_norm = 3.61985e-05
  integration point 0.2: max_norm = 0.23060215, median_norm = 3.1505937e-05
  integration point 0.3: max_norm = 0.009479772, median_norm = 4.9045975e-05
  integration point 0.4: max_norm = 0.0062092347, median_norm = 3.0161287e-05
  integration point 0.5: max_norm = 0.024814714, median_norm = 1.8184419e-05
  integration point 0.6: max_norm = 0.20875973, median_norm = 0.0020089243
  integration point 0.7: max_norm = 0.14687349, median_norm = 0.00029093397
  integration point 0.8: max_norm = 0.17648832, median_norm = 0.00013427582
  integration point 0.9: max_norm = 0.011125138, median_norm = 2.353932e-06
  integration point 1.0: max_norm = 0.025962256, median_norm = 2.582517e-06
Composition 9: error = 0.027972248670159225 (convergence = 0.005731277167797089, elapsed time = 529.189826965332)
Total elapsed time = 5363.880295038223.


Iteration 9
  integration point 0.0: max_norm = 0.009658299, median_norm = 5.466063e-05
  integration point 0.1: max_norm = 0.005591354, median_norm = 4.3163564e-05
  integration point 0.2: max_norm = 0.23028532, median_norm = 4.1313113e-05
  integration point 0.3: max_norm = 0.009225566, median_norm = 4.699385e-05
  integration point 0.4: max_norm = 0.006453487, median_norm = 2.6862614e-05
  integration point 0.5: max_norm = 0.018638259, median_norm = 1.7187012e-05
  integration point 0.6: max_norm = 0.19399837, median_norm = 0.0018427591
  integration point 0.7: max_norm = 0.13643579, median_norm = 0.00027431067
  integration point 0.8: max_norm = 0.170206, median_norm = 0.00012292361
  integration point 0.9: max_norm = 0.010775704, median_norm = 2.2883207e-06
  integration point 1.0: max_norm = 0.02447077, median_norm = 2.5213963e-06
Composition 0: error = 0.026987189858148953 (convergence = None, elapsed time = 526.9853210449219)
  integration point 0.0: max_norm = 0.0169793, median_norm = 7.732916e-05
  integration point 0.1: max_norm = 0.008149915, median_norm = 6.929474e-05
  integration point 0.2: max_norm = 0.22946699, median_norm = 6.332971e-05
  integration point 0.3: max_norm = 0.015099699, median_norm = 8.469804e-05
  integration point 0.4: max_norm = 0.01102217, median_norm = 5.31259e-05
  integration point 0.5: max_norm = 0.029077789, median_norm = 3.2574004e-05
  integration point 0.6: max_norm = 0.18677968, median_norm = 0.0017619154
  integration point 0.7: max_norm = 0.13082267, median_norm = 0.0002647469
  integration point 0.8: max_norm = 0.16673256, median_norm = 0.00011790887
  integration point 0.9: max_norm = 0.01057561, median_norm = 2.2451272e-06
  integration point 1.0: max_norm = 0.023778638, median_norm = 2.4965539e-06
Composition 1: error = 0.026582827750759663 (convergence = None, elapsed time = 526.9501578807831)
  integration point 0.0: max_norm = 0.0063232863, median_norm = 1.9520488e-05
  integration point 0.1: max_norm = 0.0030643363, median_norm = 1.432168e-05
  integration point 0.2: max_norm = 0.22627008, median_norm = 8.325895e-06
  integration point 0.3: max_norm = 0.008117482, median_norm = 1.2513705e-05
  integration point 0.4: max_norm = 0.004154363, median_norm = 4.85326e-06
  integration point 0.5: max_norm = 0.020005126, median_norm = 2.025763e-06
  integration point 0.6: max_norm = 0.1760759, median_norm = 0.0016419274
  integration point 0.7: max_norm = 0.12231637, median_norm = 0.00025028782
  integration point 0.8: max_norm = 0.16149193, median_norm = 0.00011058472
  integration point 0.9: max_norm = 0.010283677, median_norm = 2.1869002e-06
  integration point 1.0: max_norm = 0.022813099, median_norm = 2.4585802e-06
Composition 2: error = 0.025707175220795856 (convergence = None, elapsed time = 526.9979250431061)
  integration point 0.0: max_norm = 0.0098791905, median_norm = 5.9276736e-05
  integration point 0.1: max_norm = 0.004543672, median_norm = 4.426443e-05
  integration point 0.2: max_norm = 0.23033081, median_norm = 4.2742548e-05
  integration point 0.3: max_norm = 0.010380923, median_norm = 4.8080372e-05
  integration point 0.4: max_norm = 0.0055752792, median_norm = 2.601216e-05
  integration point 0.5: max_norm = 0.024351938, median_norm = 1.6999042e-05
  integration point 0.6: max_norm = 0.16364875, median_norm = 0.0015042229
  integration point 0.7: max_norm = 0.11244958, median_norm = 0.00023306395
  integration point 0.8: max_norm = 0.15527494, median_norm = 0.000102317455
  integration point 0.9: max_norm = 0.00994503, median_norm = 2.127158e-06
  integration point 1.0: max_norm = 0.021715572, median_norm = 2.4141425e-06
Composition 3: error = 0.024915471482627242 (convergence = None, elapsed time = 530.5989549160004)
  integration point 0.0: max_norm = 0.014808048, median_norm = 7.265672e-05
  integration point 0.1: max_norm = 0.0061555617, median_norm = 6.465893e-05
  integration point 0.2: max_norm = 0.22811446, median_norm = 5.799e-05
  integration point 0.3: max_norm = 0.011810183, median_norm = 6.416271e-05
  integration point 0.4: max_norm = 0.007268234, median_norm = 4.0896615e-05
  integration point 0.5: max_norm = 0.025733544, median_norm = 2.4380002e-05
  integration point 0.6: max_norm = 0.15042834, median_norm = 0.0013593592
  integration point 0.7: max_norm = 0.10179832, median_norm = 0.00021390463
  integration point 0.8: max_norm = 0.14844862, median_norm = 9.379098e-05
  integration point 0.9: max_norm = 0.009584536, median_norm = 2.0686984e-06
  integration point 1.0: max_norm = 0.020544602, median_norm = 2.3675202e-06
Composition 4: error = 0.024078298735262862 (convergence = None, elapsed time = 534.4058680534363)
  integration point 0.0: max_norm = 0.007270858, median_norm = 3.5966554e-05
  integration point 0.1: max_norm = 0.0040551554, median_norm = 2.9345429e-05
  integration point 0.2: max_norm = 0.22556521, median_norm = 2.6797416e-05
  integration point 0.3: max_norm = 0.009216917, median_norm = 4.2533276e-05
  integration point 0.4: max_norm = 0.00569423, median_norm = 2.3625598e-05
  integration point 0.5: max_norm = 0.0202155, median_norm = 1.5381273e-05
  integration point 0.6: max_norm = 0.1370111, median_norm = 0.0012133084
  integration point 0.7: max_norm = 0.09088243, median_norm = 0.00019326489
  integration point 0.8: max_norm = 0.14122279, median_norm = 8.536961e-05
  integration point 0.9: max_norm = 0.009236196, median_norm = 2.0113496e-06
  integration point 1.0: max_norm = 0.019327167, median_norm = 2.3212065e-06
Composition 5: error = 0.023119528267799783 (convergence = None, elapsed time = 532.1696109771729)
  integration point 0.0: max_norm = 0.009750776, median_norm = 4.1985622e-05
  integration point 0.1: max_norm = 0.003553853, median_norm = 2.7237726e-05
  integration point 0.2: max_norm = 0.2265344, median_norm = 2.7800832e-05
  integration point 0.3: max_norm = 0.0077459314, median_norm = 3.4025645e-05
  integration point 0.4: max_norm = 0.0045397896, median_norm = 2.115405e-05
  integration point 0.5: max_norm = 0.027985295, median_norm = 1.207198e-05
  integration point 0.6: max_norm = 0.12362626, median_norm = 0.0010682736
  integration point 0.7: max_norm = 0.08011866, median_norm = 0.00017139407
  integration point 0.8: max_norm = 0.13388555, median_norm = 7.7328834e-05
  integration point 0.9: max_norm = 0.008879874, median_norm = 1.9564172e-06
  integration point 1.0: max_norm = 0.018104123, median_norm = 2.273277e-06
Composition 6: error = 0.022227115100099552 (convergence = None, elapsed time = 532.705244064331)
  integration point 0.0: max_norm = 0.00889283, median_norm = 5.314736e-05
  integration point 0.1: max_norm = 0.0068720137, median_norm = 4.859495e-05
  integration point 0.2: max_norm = 0.22483385, median_norm = 4.3212203e-05
  integration point 0.3: max_norm = 0.008703122, median_norm = 5.6634686e-05
  integration point 0.4: max_norm = 0.008038525, median_norm = 3.325336e-05
  integration point 0.5: max_norm = 0.01915158, median_norm = 2.0904146e-05
  integration point 0.6: max_norm = 0.1104259, median_norm = 0.0009267092
  integration point 0.7: max_norm = 0.069806375, median_norm = 0.00014852834
  integration point 0.8: max_norm = 0.12624751, median_norm = 6.991232e-05
  integration point 0.9: max_norm = 0.008534352, median_norm = 1.9068286e-06
  integration point 1.0: max_norm = 0.017202975, median_norm = 2.2237045e-06
Composition 7: error = 0.02140364853731305 (convergence = None, elapsed time = 525.939197063446)
  integration point 0.0: max_norm = 0.009748739, median_norm = 3.7940372e-05
  integration point 0.1: max_norm = 0.003612575, median_norm = 3.0406765e-05
  integration point 0.2: max_norm = 0.22307362, median_norm = 2.7947146e-05
  integration point 0.3: max_norm = 0.010017255, median_norm = 4.826174e-05
  integration point 0.4: max_norm = 0.0065474254, median_norm = 3.08834e-05
  integration point 0.5: max_norm = 0.027485237, median_norm = 1.8321232e-05
  integration point 0.6: max_norm = 0.097388566, median_norm = 0.0007889817
  integration point 0.7: max_norm = 0.06324501, median_norm = 0.00012501416
  integration point 0.8: max_norm = 0.118367344, median_norm = 6.309968e-05
  integration point 0.9: max_norm = 0.008326134, median_norm = 1.8532744e-06
  integration point 1.0: max_norm = 0.017049823, median_norm = 2.1803673e-06
Composition 8: error = 0.020534346287117127 (convergence = None, elapsed time = 526.1732659339905)
  integration point 0.0: max_norm = 0.010068639, median_norm = 5.2258565e-05
  integration point 0.1: max_norm = 0.0056292503, median_norm = 4.0947703e-05
  integration point 0.2: max_norm = 0.22352141, median_norm = 3.8777238e-05
  integration point 0.3: max_norm = 0.008521579, median_norm = 4.0024133e-05
  integration point 0.4: max_norm = 0.005639393, median_norm = 2.1605623e-05
  integration point 0.5: max_norm = 0.022250084, median_norm = 1.4571495e-05
  integration point 0.6: max_norm = 0.08468187, median_norm = 0.0006560762
  integration point 0.7: max_norm = 0.058249526, median_norm = 0.00010206191
  integration point 0.8: max_norm = 0.110601254, median_norm = 5.678767e-05
  integration point 0.9: max_norm = 0.008208712, median_norm = 1.7832231e-06
  integration point 1.0: max_norm = 0.016973548, median_norm = 2.1534263e-06
Composition 9: error = 0.01973567726209949 (convergence = 0.004822360351681709, elapsed time = 527.4976782798767)
Total elapsed time = 5369.011929988861.


Iteration 10
  integration point 0.0: max_norm = 0.010555382, median_norm = 3.8456026e-05
  integration point 0.1: max_norm = 0.0036650114, median_norm = 3.2706077e-05
  integration point 0.2: max_norm = 0.22020026, median_norm = 2.9583112e-05
  integration point 0.3: max_norm = 0.008764684, median_norm = 3.499298e-05
  integration point 0.4: max_norm = 0.004438392, median_norm = 2.3389792e-05
  integration point 0.5: max_norm = 0.027256183, median_norm = 1.3449871e-05
  integration point 0.6: max_norm = 0.0721627, median_norm = 0.0005272087
  integration point 0.7: max_norm = 0.052990403, median_norm = 8.0860584e-05
  integration point 0.8: max_norm = 0.102602065, median_norm = 5.092966e-05
  integration point 0.9: max_norm = 0.008051286, median_norm = 1.7201224e-06
  integration point 1.0: max_norm = 0.0169157, median_norm = 2.1309816e-06
Composition 0: error = 0.01898429907861558 (convergence = None, elapsed time = 532.3411011695862)
  integration point 0.0: max_norm = 0.017425375, median_norm = 8.832631e-05
  integration point 0.1: max_norm = 0.010491166, median_norm = 7.60858e-05
  integration point 0.2: max_norm = 0.22175266, median_norm = 7.0954804e-05
  integration point 0.3: max_norm = 0.014290267, median_norm = 9.8588025e-05
  integration point 0.4: max_norm = 0.013326539, median_norm = 5.7101628e-05
  integration point 0.5: max_norm = 0.022549203, median_norm = 3.8195256e-05
  integration point 0.6: max_norm = 0.06618748, median_norm = 0.0004678496
  integration point 0.7: max_norm = 0.050215784, median_norm = 7.247932e-05
  integration point 0.8: max_norm = 0.09849048, median_norm = 4.823145e-05
  integration point 0.9: max_norm = 0.00795789, median_norm = 1.7006557e-06
  integration point 1.0: max_norm = 0.016888382, median_norm = 2.11811e-06
Composition 1: error = 0.018798442827870288 (convergence = None, elapsed time = 527.6129488945007)
  integration point 0.0: max_norm = 0.0075319074, median_norm = 3.305787e-05
  integration point 0.1: max_norm = 0.0028195071, median_norm = 2.0453972e-05
  integration point 0.2: max_norm = 0.21752097, median_norm = 2.0856625e-05
  integration point 0.3: max_norm = 0.0075202165, median_norm = 1.220874e-05
  integration point 0.4: max_norm = 0.0040829675, median_norm = 5.8462438e-06
  integration point 0.5: max_norm = 0.023201196, median_norm = 2.0339194e-06
  integration point 0.6: max_norm = 0.06028572, median_norm = 0.00037963007
  integration point 0.7: max_norm = 0.046076495, median_norm = 6.0387767e-05
  integration point 0.8: max_norm = 0.09228862, median_norm = 4.4426743e-05
  integration point 0.9: max_norm = 0.007834615, median_norm = 1.6609546e-06
  integration point 1.0: max_norm = 0.016846072, median_norm = 2.1022506e-06
Composition 2: error = 0.018120393274555044 (convergence = None, elapsed time = 530.1073110103607)
  integration point 0.0: max_norm = 0.020225214, median_norm = 9.626629e-05
  integration point 0.1: max_norm = 0.010392031, median_norm = 8.8545756e-05
  integration point 0.2: max_norm = 0.21797663, median_norm = 8.008515e-05
  integration point 0.3: max_norm = 0.009337444, median_norm = 4.3240325e-05
  integration point 0.4: max_norm = 0.0052481694, median_norm = 2.7613092e-05
  integration point 0.5: max_norm = 0.033721317, median_norm = 1.5985861e-05
  integration point 0.6: max_norm = 0.053585477, median_norm = 0.0002848237
  integration point 0.7: max_norm = 0.04126964, median_norm = 4.7271227e-05
  integration point 0.8: max_norm = 0.08712262, median_norm = 4.0662373e-05
  integration point 0.9: max_norm = 0.007718154, median_norm = 1.6109034e-06
  integration point 1.0: max_norm = 0.01678968, median_norm = 2.0861467e-06
Composition 3: error = 0.01771655948192273 (convergence = None, elapsed time = 526.8942778110504)
  integration point 0.0: max_norm = 0.00792441, median_norm = 2.834043e-05
  integration point 0.1: max_norm = 0.0023753748, median_norm = 2.5288253e-05
  integration point 0.2: max_norm = 0.21447553, median_norm = 1.9796686e-05
  integration point 0.3: max_norm = 0.009891186, median_norm = 7.691163e-05
  integration point 0.4: max_norm = 0.009754607, median_norm = 4.371038e-05
  integration point 0.5: max_norm = 0.018359063, median_norm = 2.897873e-05
  integration point 0.6: max_norm = 0.046344105, median_norm = 0.00019477948
  integration point 0.7: max_norm = 0.036084317, median_norm = 3.5371457e-05
  integration point 0.8: max_norm = 0.08330587, median_norm = 3.774526e-05
  integration point 0.9: max_norm = 0.007623312, median_norm = 1.5630309e-06
  integration point 1.0: max_norm = 0.016722625, median_norm = 2.0678037e-06
Composition 4: error = 0.01719159490799668 (convergence = None, elapsed time = 527.1296172142029)
  integration point 0.0: max_norm = 0.02225461, median_norm = 0.0001277089
  integration point 0.1: max_norm = 0.009532082, median_norm = 0.00010515043
  integration point 0.2: max_norm = 0.21732077, median_norm = 9.715237e-05
  integration point 0.3: max_norm = 0.008553348, median_norm = 3.9154518e-05
  integration point 0.4: max_norm = 0.0052041304, median_norm = 2.5720972e-05
  integration point 0.5: max_norm = 0.026784308, median_norm = 1.5141431e-05
  integration point 0.6: max_norm = 0.03979817, median_norm = 0.00011617606
  integration point 0.7: max_norm = 0.030611524, median_norm = 2.735116e-05
  integration point 0.8: max_norm = 0.07929357, median_norm = 3.550524e-05
  integration point 0.9: max_norm = 0.007550767, median_norm = 1.5211576e-06
  integration point 1.0: max_norm = 0.016670454, median_norm = 2.0456873e-06
Composition 5: error = 0.016860551623886225 (convergence = None, elapsed time = 526.7345368862152)
  integration point 0.0: max_norm = 0.008717568, median_norm = 5.017176e-05
  integration point 0.1: max_norm = 0.0035331666, median_norm = 3.5578138e-05
  integration point 0.2: max_norm = 0.21285501, median_norm = 3.4775258e-05
  integration point 0.3: max_norm = 0.00868871, median_norm = 4.3785913e-05
  integration point 0.4: max_norm = 0.0059518195, median_norm = 2.2758417e-05
  integration point 0.5: max_norm = 0.027144853, median_norm = 1.5699485e-05
  integration point 0.6: max_norm = 0.032934602, median_norm = 5.5412227e-05
  integration point 0.7: max_norm = 0.024802549, median_norm = 2.219827e-05
  integration point 0.8: max_norm = 0.0751953, median_norm = 3.379331e-05
  integration point 0.9: max_norm = 0.0074887313, median_norm = 1.4814659e-06
  integration point 1.0: max_norm = 0.016612072, median_norm = 2.0230232e-06
Composition 6: error = 0.01641055411548564 (convergence = None, elapsed time = 534.3315622806549)
  integration point 0.0: max_norm = 0.021100203, median_norm = 0.0001377873
  integration point 0.1: max_norm = 0.011927857, median_norm = 0.00012689197
  integration point 0.2: max_norm = 0.21079959, median_norm = 0.00011221511
  integration point 0.3: max_norm = 0.009295911, median_norm = 3.5733472e-05
  integration point 0.4: max_norm = 0.0045994297, median_norm = 2.5127563e-05
  integration point 0.5: max_norm = 0.026437975, median_norm = 1.4345338e-05
  integration point 0.6: max_norm = 0.029485013, median_norm = 2.6347958e-05
  integration point 0.7: max_norm = 0.02072676, median_norm = 2.0547273e-05
  integration point 0.8: max_norm = 0.071070194, median_norm = 3.2673197e-05
  integration point 0.9: max_norm = 0.0074302023, median_norm = 1.4413752e-06
  integration point 1.0: max_norm = 0.016553588, median_norm = 2.0012033e-06
Composition 7: error = 0.016285494491564686 (convergence = None, elapsed time = 529.0384519100189)
  integration point 0.0: max_norm = 0.010647941, median_norm = 6.369632e-05
  integration point 0.1: max_norm = 0.005296076, median_norm = 6.2233376e-05
  integration point 0.2: max_norm = 0.20724119, median_norm = 5.1820738e-05
  integration point 0.3: max_norm = 0.010394858, median_norm = 6.4507156e-05
  integration point 0.4: max_norm = 0.008448997, median_norm = 3.5487406e-05
  integration point 0.5: max_norm = 0.028449053, median_norm = 2.4327765e-05
  integration point 0.6: max_norm = 0.028528096, median_norm = 3.45426e-05
  integration point 0.7: max_norm = 0.018157898, median_norm = 1.9933042e-05
  integration point 0.8: max_norm = 0.07008718, median_norm = 3.184129e-05
  integration point 0.9: max_norm = 0.0073704678, median_norm = 1.4021953e-06
  integration point 1.0: max_norm = 0.01649624, median_norm = 1.9811919e-06
Composition 8: error = 0.015946769869432192 (convergence = None, elapsed time = 526.99196600914)
  integration point 0.0: max_norm = 0.020836884, median_norm = 0.00013196582
  integration point 0.1: max_norm = 0.00981052, median_norm = 0.00010830282
  integration point 0.2: max_norm = 0.2063513, median_norm = 9.977602e-05
  integration point 0.3: max_norm = 0.0078069856, median_norm = 2.9273702e-05
  integration point 0.4: max_norm = 0.0043759947, median_norm = 2.0842039e-05
  integration point 0.5: max_norm = 0.02660085, median_norm = 1.1468957e-05
  integration point 0.6: max_norm = 0.02792942, median_norm = 3.7911523e-05
  integration point 0.7: max_norm = 0.0155423535, median_norm = 1.7728347e-05
  integration point 0.8: max_norm = 0.069579795, median_norm = 3.1103664e-05
  integration point 0.9: max_norm = 0.0073049664, median_norm = 1.3653531e-06
  integration point 1.0: max_norm = 0.016440773, median_norm = 1.962901e-06
Composition 9: error = 0.01579025933479948 (convergence = 0.002170175313949585, elapsed time = 533.9144320487976)
Total elapsed time = 5373.765449047089.


Iteration 11
  integration point 0.0: max_norm = 0.010296403, median_norm = 7.1649316e-05
  integration point 0.1: max_norm = 0.0051581827, median_norm = 5.44347e-05
  integration point 0.2: max_norm = 0.20206909, median_norm = 5.1300798e-05
  integration point 0.3: max_norm = 0.009660008, median_norm = 4.949623e-05
  integration point 0.4: max_norm = 0.006465036, median_norm = 2.565771e-05
  integration point 0.5: max_norm = 0.029419305, median_norm = 1.7633376e-05
  integration point 0.6: max_norm = 0.027957125, median_norm = 3.5628414e-05
  integration point 0.7: max_norm = 0.014516545, median_norm = 1.4444748e-05
  integration point 0.8: max_norm = 0.06878917, median_norm = 3.039518e-05
  integration point 0.9: max_norm = 0.007241662, median_norm = 1.3304912e-06
  integration point 1.0: max_norm = 0.016399434, median_norm = 1.946047e-06
Composition 0: error = 0.015517042384205731 (convergence = None, elapsed time = 531.6849520206451)
  integration point 0.0: max_norm = 0.013965266, median_norm = 9.389476e-05
  integration point 0.1: max_norm = 0.0077858074, median_norm = 8.762491e-05
  integration point 0.2: max_norm = 0.20229372, median_norm = 7.6479366e-05
  integration point 0.3: max_norm = 0.014761358, median_norm = 7.26784e-05
  integration point 0.4: max_norm = 0.009021968, median_norm = 4.706106e-05
  integration point 0.5: max_norm = 0.026048606, median_norm = 2.7988326e-05
  integration point 0.6: max_norm = 0.027870389, median_norm = 3.162585e-05
  integration point 0.7: max_norm = 0.014156345, median_norm = 1.3235694e-05
  integration point 0.8: max_norm = 0.06816108, median_norm = 2.9985149e-05
  integration point 0.9: max_norm = 0.007189305, median_norm = 1.3154928e-06
  integration point 1.0: max_norm = 0.016399745, median_norm = 1.9381782e-06
Composition 1: error = 0.015523777396551431 (convergence = None, elapsed time = 527.8308107852936)
  integration point 0.0: max_norm = 0.0069032307, median_norm = 2.0152569e-05
  integration point 0.1: max_norm = 0.0034882976, median_norm = 2.61881e-05
  integration point 0.2: max_norm = 0.20096156, median_norm = 1.6635087e-05
  integration point 0.3: max_norm = 0.007983312, median_norm = 2.5306363e-05
  integration point 0.4: max_norm = 0.0045230114, median_norm = 1.1102773e-05
  integration point 0.5: max_norm = 0.0245905, median_norm = 8.049733e-06
  integration point 0.6: max_norm = 0.02815493, median_norm = 2.6481208e-05
  integration point 0.7: max_norm = 0.013645161, median_norm = 1.1820757e-05
  integration point 0.8: max_norm = 0.067192905, median_norm = 2.9383002e-05
  integration point 0.9: max_norm = 0.0071269455, median_norm = 1.2894011e-06
  integration point 1.0: max_norm = 0.016400097, median_norm = 1.9283216e-06
Composition 2: error = 0.015257090442991922 (convergence = None, elapsed time = 526.4332869052887)
  integration point 0.0: max_norm = 0.011489647, median_norm = 8.340324e-05
  integration point 0.1: max_norm = 0.005113479, median_norm = 5.404434e-05
  integration point 0.2: max_norm = 0.20160075, median_norm = 5.4385284e-05
  integration point 0.3: max_norm = 0.008348699, median_norm = 1.8373983e-05
  integration point 0.4: max_norm = 0.002602544, median_norm = 5.001505e-06
  integration point 0.5: max_norm = 0.034589794, median_norm = 3.7431348e-06
  integration point 0.6: max_norm = 0.028178724, median_norm = 2.2043878e-05
  integration point 0.7: max_norm = 0.013101927, median_norm = 1.0761318e-05
  integration point 0.8: max_norm = 0.06601516, median_norm = 2.8707844e-05
  integration point 0.9: max_norm = 0.0070772544, median_norm = 1.2594692e-06
  integration point 1.0: max_norm = 0.016395323, median_norm = 1.918373e-06
Composition 3: error = 0.015166932576286197 (convergence = None, elapsed time = 530.2341840267181)
  integration point 0.0: max_norm = 0.0069185626, median_norm = 4.2632513e-05
  integration point 0.1: max_norm = 0.0041189217, median_norm = 4.6697427e-05
  integration point 0.2: max_norm = 0.19812639, median_norm = 3.4785928e-05
  integration point 0.3: max_norm = 0.008074198, median_norm = 1.7251956e-05
  integration point 0.4: max_norm = 0.009662614, median_norm = 1.1462942e-05
  integration point 0.5: max_norm = 0.017667897, median_norm = 5.1455463e-06
  integration point 0.6: max_norm = 0.028047802, median_norm = 1.9155566e-05
  integration point 0.7: max_norm = 0.012582322, median_norm = 1.0152915e-05
  integration point 0.8: max_norm = 0.06472196, median_norm = 2.8018321e-05
  integration point 0.9: max_norm = 0.007047153, median_norm = 1.2321309e-06
  integration point 1.0: max_norm = 0.01638058, median_norm = 1.9063303e-06
Composition 4: error = 0.015042669130675685 (convergence = None, elapsed time = 529.6757578849792)
  integration point 0.0: max_norm = 0.008953389, median_norm = 5.972664e-05
  integration point 0.1: max_norm = 0.0037097037, median_norm = 4.2407755e-05
  integration point 0.2: max_norm = 0.198657, median_norm = 4.1094183e-05
  integration point 0.3: max_norm = 0.0069932444, median_norm = 1.4856114e-05
  integration point 0.4: max_norm = 0.0044909217, median_norm = 8.7457e-06
  integration point 0.5: max_norm = 0.033200752, median_norm = 4.2207685e-06
  integration point 0.6: max_norm = 0.027805926, median_norm = 1.7368478e-05
  integration point 0.7: max_norm = 0.012100692, median_norm = 9.8051605e-06
  integration point 0.8: max_norm = 0.06330494, median_norm = 2.7345748e-05
  integration point 0.9: max_norm = 0.007038745, median_norm = 1.2077287e-06
  integration point 1.0: max_norm = 0.01635556, median_norm = 1.8924295e-06
Composition 5: error = 0.014935898535606722 (convergence = None, elapsed time = 527.5411319732666)
  integration point 0.0: max_norm = 0.0078082685, median_norm = 6.505988e-05
  integration point 0.1: max_norm = 0.0041453033, median_norm = 5.9552087e-05
  integration point 0.2: max_norm = 0.19465631, median_norm = 5.0956813e-05
  integration point 0.3: max_norm = 0.0076636323, median_norm = 3.0622083e-05
  integration point 0.4: max_norm = 0.006661514, median_norm = 1.120056e-05
  integration point 0.5: max_norm = 0.022452904, median_norm = 8.457526e-06
  integration point 0.6: max_norm = 0.027501281, median_norm = 1.6983005e-05
  integration point 0.7: max_norm = 0.011647471, median_norm = 9.5253545e-06
  integration point 0.8: max_norm = 0.06177712, median_norm = 2.6730633e-05
  integration point 0.9: max_norm = 0.0070524686, median_norm = 1.184716e-06
  integration point 1.0: max_norm = 0.01632311, median_norm = 1.8769128e-06
Composition 6: error = 0.014870827643303523 (convergence = None, elapsed time = 531.6820170879364)
  integration point 0.0: max_norm = 0.013750629, median_norm = 9.2412956e-05
  integration point 0.1: max_norm = 0.0070665786, median_norm = 7.640352e-05
  integration point 0.2: max_norm = 0.1953678, median_norm = 6.949426e-05
  integration point 0.3: max_norm = 0.005515023, median_norm = 2.8386266e-05
  integration point 0.4: max_norm = 0.0068454095, median_norm = 2.1399632e-05
  integration point 0.5: max_norm = 0.03375092, median_norm = 1.1118247e-05
  integration point 0.6: max_norm = 0.027077015, median_norm = 1.703095e-05
  integration point 0.7: max_norm = 0.011204721, median_norm = 9.207637e-06
  integration point 0.8: max_norm = 0.060314253, median_norm = 2.6196038e-05
  integration point 0.9: max_norm = 0.0070882547, median_norm = 1.162912e-06
  integration point 1.0: max_norm = 0.016282434, median_norm = 1.8617179e-06
Composition 7: error = 0.014817672734585495 (convergence = None, elapsed time = 531.9335730075836)
  integration point 0.0: max_norm = 0.006785113, median_norm = 3.141682e-05
  integration point 0.1: max_norm = 0.0027776186, median_norm = 2.0152787e-05
  integration point 0.2: max_norm = 0.19014943, median_norm = 1.9527475e-05
  integration point 0.3: max_norm = 0.006916733, median_norm = 4.9937782e-05
  integration point 0.4: max_norm = 0.010617401, median_norm = 2.2830514e-05
  integration point 0.5: max_norm = 0.016694598, median_norm = 1.5137279e-05
  integration point 0.6: max_norm = 0.026859572, median_norm = 1.727102e-05
  integration point 0.7: max_norm = 0.010759621, median_norm = 8.831773e-06
  integration point 0.8: max_norm = 0.058860596, median_norm = 2.5672782e-05
  integration point 0.9: max_norm = 0.007147597, median_norm = 1.1433226e-06
  integration point 1.0: max_norm = 0.016232107, median_norm = 1.8461393e-06
Composition 8: error = 0.014678627275501227 (convergence = None, elapsed time = 531.3235101699829)
  integration point 0.0: max_norm = 0.013428929, median_norm = 8.423686e-05
  integration point 0.1: max_norm = 0.0076129735, median_norm = 6.819541e-05
  integration point 0.2: max_norm = 0.19230613, median_norm = 6.064727e-05
  integration point 0.3: max_norm = 0.0055510583, median_norm = 3.23473e-05
  integration point 0.4: max_norm = 0.007205075, median_norm = 2.4313873e-05
  integration point 0.5: max_norm = 0.031553295, median_norm = 1.2665958e-05
  integration point 0.6: max_norm = 0.02643343, median_norm = 1.7081198e-05
  integration point 0.7: max_norm = 0.010307497, median_norm = 8.436255e-06
  integration point 0.8: max_norm = 0.057297274, median_norm = 2.5123123e-05
  integration point 0.9: max_norm = 0.0072348756, median_norm = 1.1273e-06
  integration point 1.0: max_norm = 0.016171489, median_norm = 1.8301902e-06
Composition 9: error = 0.01464624789975454 (convergence = 0.0005887784063816071, elapsed time = 528.3146288394928)
Total elapsed time = 5376.007993936539.


Iteration 12
  integration point 0.0: max_norm = 0.009400501, median_norm = 3.340425e-05
  integration point 0.1: max_norm = 0.0031119636, median_norm = 2.8344668e-05
  integration point 0.2: max_norm = 0.18723348, median_norm = 2.3054006e-05
  integration point 0.3: max_norm = 0.0067945514, median_norm = 4.7505335e-05
  integration point 0.4: max_norm = 0.008814496, median_norm = 2.0347925e-05
  integration point 0.5: max_norm = 0.02090548, median_norm = 1.3108429e-05
  integration point 0.6: max_norm = 0.026414588, median_norm = 1.6739607e-05
  integration point 0.7: max_norm = 0.009848678, median_norm = 8.08099e-06
  integration point 0.8: max_norm = 0.055627, median_norm = 2.4514731e-05
  integration point 0.9: max_norm = 0.007350111, median_norm = 1.1141926e-06
  integration point 1.0: max_norm = 0.016099114, median_norm = 1.8130163e-06
Composition 0: error = 0.014527558532342583 (convergence = None, elapsed time = 529.7801642417908)
  integration point 0.0: max_norm = 0.019531919, median_norm = 0.00010484142
  integration point 0.1: max_norm = 0.0106665725, median_norm = 8.0441816e-05
  integration point 0.2: max_norm = 0.1884983, median_norm = 7.6558164e-05
  integration point 0.3: max_norm = 0.012224169, median_norm = 6.863888e-05
  integration point 0.4: max_norm = 0.014868073, median_norm = 4.532646e-05
  integration point 0.5: max_norm = 0.03896235, median_norm = 2.4629735e-05
  integration point 0.6: max_norm = 0.026206743, median_norm = 1.6424894e-05
  integration point 0.7: max_norm = 0.00962826, median_norm = 7.914898e-06
  integration point 0.8: max_norm = 0.054695874, median_norm = 2.4118108e-05
  integration point 0.9: max_norm = 0.007412877, median_norm = 1.1112718e-06
  integration point 1.0: max_norm = 0.016058171, median_norm = 1.8029784e-06
Composition 1: error = 0.014630070542619954 (convergence = None, elapsed time = 526.7560789585114)
  integration point 0.0: max_norm = 0.0077743335, median_norm = 3.637708e-05
  integration point 0.1: max_norm = 0.002535857, median_norm = 2.2322507e-05
  integration point 0.2: max_norm = 0.18368515, median_norm = 2.254732e-05
  integration point 0.3: max_norm = 0.004754365, median_norm = 1.4456916e-05
  integration point 0.4: max_norm = 0.0049711997, median_norm = 1.21767325e-05
  integration point 0.5: max_norm = 0.02570033, median_norm = 5.440137e-06
  integration point 0.6: max_norm = 0.026408378, median_norm = 1.5964451e-05
  integration point 0.7: max_norm = 0.009299072, median_norm = 7.674906e-06
  integration point 0.8: max_norm = 0.053309172, median_norm = 2.3523513e-05
  integration point 0.9: max_norm = 0.007526874, median_norm = 1.1039925e-06
  integration point 1.0: max_norm = 0.01599302, median_norm = 1.78951e-06
Composition 2: error = 0.014411363954338369 (convergence = None, elapsed time = 532.8104910850525)
  integration point 0.0: max_norm = 0.027406339, median_norm = 0.00012449904
  integration point 0.1: max_norm = 0.011583744, median_norm = 0.000110532244
  integration point 0.2: max_norm = 0.18338428, median_norm = 9.58299e-05
  integration point 0.3: max_norm = 0.011823161, median_norm = 8.109934e-05
  integration point 0.4: max_norm = 0.013446665, median_norm = 3.92426e-05
  integration point 0.5: max_norm = 0.025107069, median_norm = 2.4310451e-05
  integration point 0.6: max_norm = 0.026650112, median_norm = 1.571967e-05
  integration point 0.7: max_norm = 0.008918729, median_norm = 7.381447e-06
  integration point 0.8: max_norm = 0.05167876, median_norm = 2.2827699e-05
  integration point 0.9: max_norm = 0.007688498, median_norm = 1.0963529e-06
  integration point 1.0: max_norm = 0.015910413, median_norm = 1.774098e-06
Composition 3: error = 0.014563653299646023 (convergence = None, elapsed time = 529.5286102294922)
  integration point 0.0: max_norm = 0.011033043, median_norm = 5.5286524e-05
  integration point 0.1: max_norm = 0.0038628893, median_norm = 4.515893e-05
  integration point 0.2: max_norm = 0.1795812, median_norm = 3.8763086e-05
  integration point 0.3: max_norm = 0.004978618, median_norm = 1.3980045e-05
  integration point 0.4: max_norm = 0.0046466524, median_norm = 1.1633894e-05
  integration point 0.5: max_norm = 0.029358821, median_norm = 4.8025945e-06
  integration point 0.6: max_norm = 0.026496403, median_norm = 1.5251993e-05
  integration point 0.7: max_norm = 0.008512053, median_norm = 7.0601095e-06
  integration point 0.8: max_norm = 0.049875747, median_norm = 2.205923e-05
  integration point 0.9: max_norm = 0.007895756, median_norm = 1.0922598e-06
  integration point 1.0: max_norm = 0.01581975, median_norm = 1.7553526e-06
Composition 4: error = 0.014312697857691669 (convergence = None, elapsed time = 528.2631249427795)
  integration point 0.0: max_norm = 0.023824735, median_norm = 0.00014400692
  integration point 0.1: max_norm = 0.012890773, median_norm = 0.00011941463
  integration point 0.2: max_norm = 0.17877257, median_norm = 0.00011025379
  integration point 0.3: max_norm = 0.0065196827, median_norm = 2.0218826e-05
  integration point 0.4: max_norm = 0.0040120007, median_norm = 1.106526e-05
  integration point 0.5: max_norm = 0.027632976, median_norm = 6.2952327e-06
  integration point 0.6: max_norm = 0.026643379, median_norm = 1.500446e-05
  integration point 0.7: max_norm = 0.008085634, median_norm = 6.754705e-06
  integration point 0.8: max_norm = 0.04794803, median_norm = 2.1233134e-05
  integration point 0.9: max_norm = 0.008144155, median_norm = 1.0922008e-06
  integration point 1.0: max_norm = 0.015710307, median_norm = 1.7334603e-06
Composition 5: error = 0.01438576637807362 (convergence = None, elapsed time = 527.2139930725098)
  integration point 0.0: max_norm = 0.013175797, median_norm = 9.20261e-05
  integration point 0.1: max_norm = 0.0075473315, median_norm = 7.37473e-05
  integration point 0.2: max_norm = 0.17299804, median_norm = 6.862475e-05
  integration point 0.3: max_norm = 0.009066691, median_norm = 4.425001e-05
  integration point 0.4: max_norm = 0.0045661195, median_norm = 1.993449e-05
  integration point 0.5: max_norm = 0.030040478, median_norm = 1.1135924e-05
  integration point 0.6: max_norm = 0.026918868, median_norm = 1.47915125e-05
  integration point 0.7: max_norm = 0.0076535, median_norm = 6.456735e-06
  integration point 0.8: max_norm = 0.045920327, median_norm = 2.03514e-05
  integration point 0.9: max_norm = 0.008434337, median_norm = 1.0947269e-06
  integration point 1.0: max_norm = 0.015583969, median_norm = 1.7095239e-06
Composition 6: error = 0.014269311231762586 (convergence = None, elapsed time = 525.5813720226288)
  integration point 0.0: max_norm = 0.022086188, median_norm = 9.00429e-05
  integration point 0.1: max_norm = 0.009250929, median_norm = 8.013373e-05
  integration point 0.2: max_norm = 0.16701438, median_norm = 6.9831294e-05
  integration point 0.3: max_norm = 0.011052221, median_norm = 5.8165373e-05
  integration point 0.4: max_norm = 0.00935214, median_norm = 3.3146527e-05
  integration point 0.5: max_norm = 0.033143535, median_norm = 1.8238954e-05
  integration point 0.6: max_norm = 0.02723778, median_norm = 1.463514e-05
  integration point 0.7: max_norm = 0.007223967, median_norm = 6.1489136e-06
  integration point 0.8: max_norm = 0.04380585, median_norm = 1.9428277e-05
  integration point 0.9: max_norm = 0.008769294, median_norm = 1.0994081e-06
  integration point 1.0: max_norm = 0.015440849, median_norm = 1.6833405e-06
Composition 7: error = 0.01426873889985205 (convergence = None, elapsed time = 530.8274040222168)
  integration point 0.0: max_norm = 0.010021604, median_norm = 6.0825725e-05
  integration point 0.1: max_norm = 0.0042128703, median_norm = 5.0801893e-05
  integration point 0.2: max_norm = 0.1643989, median_norm = 4.3202384e-05
  integration point 0.3: max_norm = 0.007225806, median_norm = 2.1636459e-05
  integration point 0.4: max_norm = 0.0057320385, median_norm = 1.204539e-05
  integration point 0.5: max_norm = 0.024634002, median_norm = 5.668588e-06
  integration point 0.6: max_norm = 0.027598709, median_norm = 1.44676615e-05
  integration point 0.7: max_norm = 0.006796215, median_norm = 5.839697e-06
  integration point 0.8: max_norm = 0.041674305, median_norm = 1.8459214e-05
  integration point 0.9: max_norm = 0.009156638, median_norm = 1.1069376e-06
  integration point 1.0: max_norm = 0.015279248, median_norm = 1.6548197e-06
Composition 8: error = 0.014092562349232358 (convergence = None, elapsed time = 531.7239768505096)
  integration point 0.0: max_norm = 0.019920824, median_norm = 0.0001279439
  integration point 0.1: max_norm = 0.01078663, median_norm = 0.00010602322
  integration point 0.2: max_norm = 0.1681374, median_norm = 9.793919e-05
  integration point 0.3: max_norm = 0.0061394144, median_norm = 3.225019e-05
  integration point 0.4: max_norm = 0.0047185216, median_norm = 1.3157496e-05
  integration point 0.5: max_norm = 0.031095924, median_norm = 9.161486e-06
  integration point 0.6: max_norm = 0.028025877, median_norm = 1.4353887e-05
  integration point 0.7: max_norm = 0.0063948627, median_norm = 5.536926e-06
  integration point 0.8: max_norm = 0.039518725, median_norm = 1.7448489e-05
  integration point 0.9: max_norm = 0.0096012615, median_norm = 1.1184572e-06
  integration point 1.0: max_norm = 0.015097713, median_norm = 1.6235051e-06
Composition 9: error = 0.01413589998235411 (convergence = 0.0003083283081650734, elapsed time = 528.478264093399)
Total elapsed time = 5371.215148925781.


Iteration 13
  integration point 0.0: max_norm = 0.008149516, median_norm = 7.321431e-05
  integration point 0.1: max_norm = 0.0048399894, median_norm = 5.6306126e-05
  integration point 0.2: max_norm = 0.16313724, median_norm = 5.2858202e-05
  integration point 0.3: max_norm = 0.00865997, median_norm = 4.653896e-05
  integration point 0.4: max_norm = 0.0055125724, median_norm = 2.7198814e-05
  integration point 0.5: max_norm = 0.02470384, median_norm = 1.47740275e-05
  integration point 0.6: max_norm = 0.028378507, median_norm = 1.4259444e-05
  integration point 0.7: max_norm = 0.0061144494, median_norm = 5.2463033e-06
  integration point 0.8: max_norm = 0.037301537, median_norm = 1.640699e-05
  integration point 0.9: max_norm = 0.010106612, median_norm = 1.1333759e-06
  integration point 1.0: max_norm = 0.014895215, median_norm = 1.5889207e-06
Composition 0: error = 0.01401753266698612 (convergence = None, elapsed time = 528.9135947227478)
  integration point 0.0: max_norm = 0.016752359, median_norm = 0.00012233923
  integration point 0.1: max_norm = 0.007953, median_norm = 0.00011017659
  integration point 0.2: max_norm = 0.15971982, median_norm = 9.614824e-05
  integration point 0.3: max_norm = 0.01070972, median_norm = 0.00010147664
  integration point 0.4: max_norm = 0.011425242, median_norm = 4.9617447e-05
  integration point 0.5: max_norm = 0.034039415, median_norm = 3.0917356e-05
  integration point 0.6: max_norm = 0.028665282, median_norm = 1.4221563e-05
  integration point 0.7: max_norm = 0.0060182437, median_norm = 5.193583e-06
  integration point 0.8: max_norm = 0.036149144, median_norm = 1.5848975e-05
  integration point 0.9: max_norm = 0.010397455, median_norm = 1.1452241e-06
  integration point 1.0: max_norm = 0.014782791, median_norm = 1.5680513e-06
Composition 1: error = 0.014128633734562208 (convergence = None, elapsed time = 533.0204231739044)
  integration point 0.0: max_norm = 0.008615853, median_norm = 3.7182443e-05
  integration point 0.1: max_norm = 0.003899558, median_norm = 2.1042913e-05
  integration point 0.2: max_norm = 0.15660423, median_norm = 2.0797623e-05
  integration point 0.3: max_norm = 0.005364233, median_norm = 1.1724287e-05
  integration point 0.4: max_norm = 0.004879534, median_norm = 9.043285e-06
  integration point 0.5: max_norm = 0.026183521, median_norm = 3.7160949e-06
  integration point 0.6: max_norm = 0.028774804, median_norm = 1.4130061e-05
  integration point 0.7: max_norm = 0.0058594644, median_norm = 5.064174e-06
  integration point 0.8: max_norm = 0.03447604, median_norm = 1.5014366e-05
  integration point 0.9: max_norm = 0.010860351, median_norm = 1.1613704e-06
  integration point 1.0: max_norm = 0.0146059105, median_norm = 1.5376834e-06
Composition 2: error = 0.013898951275703886 (convergence = None, elapsed time = 528.6707439422607)
  integration point 0.0: max_norm = 0.0073854555, median_norm = 7.309791e-05
  integration point 0.1: max_norm = 0.004924501, median_norm = 5.9664522e-05
  integration point 0.2: max_norm = 0.15996246, median_norm = 5.1720766e-05
  integration point 0.3: max_norm = 0.0062010186, median_norm = 3.6366575e-05
  integration point 0.4: max_norm = 0.0039449744, median_norm = 2.0305622e-05
  integration point 0.5: max_norm = 0.026918337, median_norm = 1.1708185e-05
  integration point 0.6: max_norm = 0.02907532, median_norm = 1.4155084e-05
  integration point 0.7: max_norm = 0.0056644725, median_norm = 4.8969487e-06
  integration point 0.8: max_norm = 0.03295363, median_norm = 1.4050422e-05
  integration point 0.9: max_norm = 0.011445383, median_norm = 1.1807949e-06
  integration point 1.0: max_norm = 0.014385837, median_norm = 1.5023529e-06
Composition 3: error = 0.013912005464376835 (convergence = None, elapsed time = 530.7017757892609)
  integration point 0.0: max_norm = 0.011306514, median_norm = 8.641038e-05
  integration point 0.1: max_norm = 0.0046075615, median_norm = 7.582597e-05
  integration point 0.2: max_norm = 0.1541193, median_norm = 6.572914e-05
  integration point 0.3: max_norm = 0.0072302376, median_norm = 8.726564e-05
  integration point 0.4: max_norm = 0.006189473, median_norm = 4.4935634e-05
  integration point 0.5: max_norm = 0.033500567, median_norm = 2.9116403e-05
  integration point 0.6: max_norm = 0.029564125, median_norm = 1.3985151e-05
  integration point 0.7: max_norm = 0.00544429, median_norm = 4.6578443e-06
  integration point 0.8: max_norm = 0.031606596, median_norm = 1.3047813e-05
  integration point 0.9: max_norm = 0.012130017, median_norm = 1.2047327e-06
  integration point 1.0: max_norm = 0.014132216, median_norm = 1.4625243e-06
Composition 4: error = 0.013957329018521293 (convergence = None, elapsed time = 529.2369959354401)
  integration point 0.0: max_norm = 0.009006577, median_norm = 0.000111062865
  integration point 0.1: max_norm = 0.0049241837, median_norm = 8.909391e-05
  integration point 0.2: max_norm = 0.15274124, median_norm = 8.255124e-05
  integration point 0.3: max_norm = 0.008667714, median_norm = 9.0777656e-05
  integration point 0.4: max_norm = 0.0068488964, median_norm = 5.1074305e-05
  integration point 0.5: max_norm = 0.02400427, median_norm = 2.9964138e-05
  integration point 0.6: max_norm = 0.029881451, median_norm = 1.4023581e-05
  integration point 0.7: max_norm = 0.0051976647, median_norm = 4.3644354e-06
  integration point 0.8: max_norm = 0.030279176, median_norm = 1.2076048e-05
  integration point 0.9: max_norm = 0.012903183, median_norm = 1.2336903e-06
  integration point 1.0: max_norm = 0.013849308, median_norm = 1.4184252e-06
Composition 5: error = 0.013936218478086293 (convergence = None, elapsed time = 534.3932480812073)
  integration point 0.0: max_norm = 0.009020542, median_norm = 0.0001098775
  integration point 0.1: max_norm = 0.0049877847, median_norm = 9.456637e-05
  integration point 0.2: max_norm = 0.15160653, median_norm = 8.183795e-05
  integration point 0.3: max_norm = 0.009606822, median_norm = 6.458171e-05
  integration point 0.4: max_norm = 0.006773891, median_norm = 3.046155e-05
  integration point 0.5: max_norm = 0.0266554, median_norm = 1.8333996e-05
  integration point 0.6: max_norm = 0.030597262, median_norm = 1.3582475e-05
  integration point 0.7: max_norm = 0.004929218, median_norm = 4.1022986e-06
  integration point 0.8: max_norm = 0.028937807, median_norm = 1.1160075e-05
  integration point 0.9: max_norm = 0.013760442, median_norm = 1.2669824e-06
  integration point 1.0: max_norm = 0.013538286, median_norm = 1.371631e-06
Composition 6: error = 0.013837664206157256 (convergence = None, elapsed time = 532.9524831771851)
  integration point 0.0: max_norm = 0.009684483, median_norm = 9.6722535e-05
  integration point 0.1: max_norm = 0.0045714304, median_norm = 7.586686e-05
  integration point 0.2: max_norm = 0.14670892, median_norm = 6.708509e-05
  integration point 0.3: max_norm = 0.0073851524, median_norm = 2.8851868e-05
  integration point 0.4: max_norm = 0.007127346, median_norm = 1.6035281e-05
  integration point 0.5: max_norm = 0.02989015, median_norm = 9.75818e-06
  integration point 0.6: max_norm = 0.031080192, median_norm = 1.328651e-05
  integration point 0.7: max_norm = 0.004655166, median_norm = 3.873388e-06
  integration point 0.8: max_norm = 0.027566623, median_norm = 1.030907e-05
  integration point 0.9: max_norm = 0.014701745, median_norm = 1.303167e-06
  integration point 1.0: max_norm = 0.01319979, median_norm = 1.3225756e-06
Composition 7: error = 0.013742793959665866 (convergence = None, elapsed time = 528.8624060153961)
  integration point 0.0: max_norm = 0.008493003, median_norm = 6.987115e-05
  integration point 0.1: max_norm = 0.004731384, median_norm = 5.753676e-05
  integration point 0.2: max_norm = 0.14601786, median_norm = 4.743461e-05
  integration point 0.3: max_norm = 0.008135417, median_norm = 3.2274977e-05
  integration point 0.4: max_norm = 0.0073576206, median_norm = 1.8909388e-05
  integration point 0.5: max_norm = 0.0224704, median_norm = 1.0607754e-05
  integration point 0.6: max_norm = 0.031542417, median_norm = 1.304885e-05
  integration point 0.7: max_norm = 0.004396949, median_norm = 3.670771e-06
  integration point 0.8: max_norm = 0.026201263, median_norm = 9.528e-06
  integration point 0.9: max_norm = 0.015729764, median_norm = 1.3422505e-06
  integration point 1.0: max_norm = 0.012833977, median_norm = 1.2708989e-06
Composition 8: error = 0.01369769582993296 (convergence = None, elapsed time = 532.9836120605469)
  integration point 0.0: max_norm = 0.010396051, median_norm = 5.28615e-05
  integration point 0.1: max_norm = 0.0071467934, median_norm = 4.532232e-05
  integration point 0.2: max_norm = 0.14264831, median_norm = 3.784344e-05
  integration point 0.3: max_norm = 0.0052952697, median_norm = 3.7323196e-05
  integration point 0.4: max_norm = 0.0057236417, median_norm = 1.691314e-05
  integration point 0.5: max_norm = 0.027525436, median_norm = 1.1622418e-05
  integration point 0.6: max_norm = 0.032163866, median_norm = 1.2836198e-05
  integration point 0.7: max_norm = 0.0041482444, median_norm = 3.5066264e-06
  integration point 0.8: max_norm = 0.024817292, median_norm = 8.811567e-06
  integration point 0.9: max_norm = 0.016845118, median_norm = 1.3842798e-06
  integration point 1.0: max_norm = 0.012441267, median_norm = 1.2167047e-06
Composition 9: error = 0.013659011533110943 (convergence = 0.0002504093572497368, elapsed time = 528.1301429271698)
Total elapsed time = 5386.537706851959.


Iteration 14
  integration point 0.0: max_norm = 0.008120051, median_norm = 4.6511843e-05
  integration point 0.1: max_norm = 0.0027840731, median_norm = 3.0551782e-05
  integration point 0.2: max_norm = 0.13861805, median_norm = 3.0550033e-05
  integration point 0.3: max_norm = 0.008463028, median_norm = 4.840758e-05
  integration point 0.4: max_norm = 0.0072292318, median_norm = 2.9744755e-05
  integration point 0.5: max_norm = 0.025237557, median_norm = 1.550285e-05
  integration point 0.6: max_norm = 0.032614082, median_norm = 1.2738419e-05
  integration point 0.7: max_norm = 0.0039065583, median_norm = 3.357633e-06
  integration point 0.8: max_norm = 0.023429101, median_norm = 8.155923e-06
  integration point 0.9: max_norm = 0.01805035, median_norm = 1.4297729e-06
  integration point 1.0: max_norm = 0.012021951, median_norm = 1.1608583e-06
Composition 0: error = 0.013618595096348473 (convergence = None, elapsed time = 527.9926478862762)
  integration point 0.0: max_norm = 0.012327393, median_norm = 0.000120001234
  integration point 0.1: max_norm = 0.005692595, median_norm = 0.00010714244
  integration point 0.2: max_norm = 0.14352787, median_norm = 9.314671e-05
  integration point 0.3: max_norm = 0.011695646, median_norm = 8.6356056e-05
  integration point 0.4: max_norm = 0.010888724, median_norm = 4.2683438e-05
  integration point 0.5: max_norm = 0.026607085, median_norm = 2.7659422e-05
  integration point 0.6: max_norm = 0.032970212, median_norm = 1.2787538e-05
  integration point 0.7: max_norm = 0.0038205255, median_norm = 3.2989146e-06
  integration point 0.8: max_norm = 0.022724824, median_norm = 7.84676e-06
  integration point 0.9: max_norm = 0.01872316, median_norm = 1.4547688e-06
  integration point 1.0: max_norm = 0.011793852, median_norm = 1.1297968e-06
Composition 1: error = 0.013714268277616081 (convergence = None, elapsed time = 528.0758230686188)
  integration point 0.0: max_norm = 0.009194518, median_norm = 9.2779825e-05
  integration point 0.1: max_norm = 0.004948152, median_norm = 7.2067654e-05
  integration point 0.2: max_norm = 0.13793498, median_norm = 6.686218e-05
  integration point 0.3: max_norm = 0.005128931, median_norm = 1.0710171e-05
  integration point 0.4: max_norm = 0.005663341, median_norm = 7.134284e-06
  integration point 0.5: max_norm = 0.024408715, median_norm = 2.6499538e-06
  integration point 0.6: max_norm = 0.033079676, median_norm = 1.2785538e-05
  integration point 0.7: max_norm = 0.0036673478, median_norm = 3.218482e-06
  integration point 0.8: max_norm = 0.0216774, median_norm = 7.410979e-06
  integration point 0.9: max_norm = 0.019764362, median_norm = 1.4924581e-06
  integration point 1.0: max_norm = 0.01143993, median_norm = 1.0837689e-06
Composition 2: error = 0.013588956393953305 (convergence = None, elapsed time = 527.862138748169)
  integration point 0.0: max_norm = 0.0091172615, median_norm = 3.9845985e-05
  integration point 0.1: max_norm = 0.0056424825, median_norm = 3.6152516e-05
  integration point 0.2: max_norm = 0.13451585, median_norm = 2.9020579e-05
  integration point 0.3: max_norm = 0.004478272, median_norm = 3.2562126e-05
  integration point 0.4: max_norm = 0.005292939, median_norm = 1.9829353e-05
  integration point 0.5: max_norm = 0.02681728, median_norm = 1.0854428e-05
  integration point 0.6: max_norm = 0.033406883, median_norm = 1.2956265e-05
  integration point 0.7: max_norm = 0.0034809534, median_norm = 3.1446525e-06
  integration point 0.8: max_norm = 0.02047197, median_norm = 6.9555563e-06
  integration point 0.9: max_norm = 0.021052299, median_norm = 1.5368536e-06
  integration point 1.0: max_norm = 0.01101384, median_norm = 1.0300887e-06
Composition 3: error = 0.013554373708158197 (convergence = None, elapsed time = 527.5223789215088)
  integration point 0.0: max_norm = 0.008991456, median_norm = 3.8259306e-05
  integration point 0.1: max_norm = 0.0029941923, median_norm = 3.220215e-05
  integration point 0.2: max_norm = 0.1309313, median_norm = 2.5448375e-05
  integration point 0.3: max_norm = 0.0081451805, median_norm = 8.2271334e-05
  integration point 0.4: max_norm = 0.0061437525, median_norm = 3.9112347e-05
  integration point 0.5: max_norm = 0.024039969, median_norm = 2.5140618e-05
  integration point 0.6: max_norm = 0.033953913, median_norm = 1.2898077e-05
  integration point 0.7: max_norm = 0.003297344, median_norm = 3.0379497e-06
  integration point 0.8: max_norm = 0.019239336, median_norm = 6.5464774e-06
  integration point 0.9: max_norm = 0.022514857, median_norm = 1.5853473e-06
  integration point 1.0: max_norm = 0.01054553, median_norm = 9.721723e-07
Composition 4: error = 0.013581888404468064 (convergence = None, elapsed time = 530.7736411094666)
  integration point 0.0: max_norm = 0.011854931, median_norm = 0.00012925421
  integration point 0.1: max_norm = 0.005946821, median_norm = 0.00010047422
  integration point 0.2: max_norm = 0.13298859, median_norm = 9.2693146e-05
  integration point 0.3: max_norm = 0.008192299, median_norm = 7.808099e-05
  integration point 0.4: max_norm = 0.005994096, median_norm = 4.4903216e-05
  integration point 0.5: max_norm = 0.027685331, median_norm = 2.5177225e-05
  integration point 0.6: max_norm = 0.034214333, median_norm = 1.3334491e-05
  integration point 0.7: max_norm = 0.003085969, median_norm = 2.955298e-06
  integration point 0.8: max_norm = 0.018046802, median_norm = 6.1857527e-06
  integration point 0.9: max_norm = 0.024107976, median_norm = 1.6363506e-06
  integration point 1.0: max_norm = 0.010041857, median_norm = 9.11332e-07
Composition 5: error = 0.013625640434363035 (convergence = None, elapsed time = 563.8633050918579)
  integration point 0.0: max_norm = 0.0095627215, median_norm = 8.0641694e-05
  integration point 0.1: max_norm = 0.0048338207, median_norm = 7.199602e-05
  integration point 0.2: max_norm = 0.1291388, median_norm = 5.891564e-05
  integration point 0.3: max_norm = 0.0065691955, median_norm = 7.646788e-05
  integration point 0.4: max_norm = 0.006269547, median_norm = 3.4829776e-05
  integration point 0.5: max_norm = 0.023813773, median_norm = 2.2121605e-05
  integration point 0.6: max_norm = 0.03488272, median_norm = 1.31436755e-05
  integration point 0.7: max_norm = 0.0028815414, median_norm = 2.8585337e-06
  integration point 0.8: max_norm = 0.016854052, median_norm = 5.8294154e-06
  integration point 0.9: max_norm = 0.025814291, median_norm = 1.6868214e-06
  integration point 1.0: max_norm = 0.009510457, median_norm = 8.492809e-07
Composition 6: error = 0.01355857863511476 (convergence = None, elapsed time = 561.0213150978088)
  integration point 0.0: max_norm = 0.010642166, median_norm = 6.773987e-05
  integration point 0.1: max_norm = 0.004227995, median_norm = 4.7951573e-05
  integration point 0.2: max_norm = 0.123673044, median_norm = 4.50649e-05
  integration point 0.3: max_norm = 0.006330166, median_norm = 6.821468e-05
  integration point 0.4: max_norm = 0.0057972106, median_norm = 4.058365e-05
  integration point 0.5: max_norm = 0.02829753, median_norm = 2.2251523e-05
  integration point 0.6: max_norm = 0.035263598, median_norm = 1.3588227e-05
  integration point 0.7: max_norm = 0.0027171648, median_norm = 2.7642131e-06
  integration point 0.8: max_norm = 0.015672455, median_norm = 5.4911757e-06
  integration point 0.9: max_norm = 0.027622733, median_norm = 1.7367779e-06
  integration point 1.0: max_norm = 0.00895482, median_norm = 7.874602e-07
Composition 7: error = 0.013534498600660428 (convergence = None, elapsed time = 558.7604529857635)
  integration point 0.0: max_norm = 0.00922914, median_norm = 6.848223e-05
  integration point 0.1: max_norm = 0.0051823137, median_norm = 5.9862374e-05
  integration point 0.2: max_norm = 0.12306374, median_norm = 4.898781e-05
  integration point 0.3: max_norm = 0.010660067, median_norm = 9.870087e-05
  integration point 0.4: max_norm = 0.009587444, median_norm = 4.571477e-05
  integration point 0.5: max_norm = 0.019265098, median_norm = 2.7442795e-05
  integration point 0.6: max_norm = 0.035923492, median_norm = 1.3697595e-05
  integration point 0.7: max_norm = 0.0026386757, median_norm = 2.7640633e-06
  integration point 0.8: max_norm = 0.015420559, median_norm = 5.169731e-06
  integration point 0.9: max_norm = 0.029528448, median_norm = 1.7853126e-06
  integration point 1.0: max_norm = 0.008377447, median_norm = 7.269887e-07
Composition 8: error = 0.013575989730177379 (convergence = None, elapsed time = 544.5386025905609)
  integration point 0.0: max_norm = 0.011209662, median_norm = 7.2943716e-05
  integration point 0.1: max_norm = 0.0044015558, median_norm = 5.232684e-05
  integration point 0.2: max_norm = 0.11843657, median_norm = 4.7594986e-05
  integration point 0.3: max_norm = 0.005225779, median_norm = 2.3973946e-05
  integration point 0.4: max_norm = 0.0048239445, median_norm = 1.4995085e-05
  integration point 0.5: max_norm = 0.024849858, median_norm = 7.5924954e-06
  integration point 0.6: max_norm = 0.036102243, median_norm = 1.4504935e-05
  integration point 0.7: max_norm = 0.0025421611, median_norm = 2.5440045e-06
  integration point 0.8: max_norm = 0.015459939, median_norm = 4.9009655e-06
  integration point 0.9: max_norm = 0.031521283, median_norm = 1.8325227e-06
  integration point 1.0: max_norm = 0.00778203, median_norm = 6.687105e-07
Composition 9: error = 0.013460011024269431 (convergence = 8.717179298400879e-05, elapsed time = 540.1640248298645)
Total elapsed time = 5494.714874982834.


Iteration 15
  integration point 0.0: max_norm = 0.010143825, median_norm = 6.4228836e-05
  integration point 0.1: max_norm = 0.0046624914, median_norm = 5.3061514e-05
  integration point 0.2: max_norm = 0.118224315, median_norm = 4.4587483e-05
  integration point 0.3: max_norm = 0.009195174, median_norm = 3.5251032e-05
  integration point 0.4: max_norm = 0.007199953, median_norm = 1.7751188e-05
  integration point 0.5: max_norm = 0.025855945, median_norm = 1.0915762e-05
  integration point 0.6: max_norm = 0.036553048, median_norm = 1.4666143e-05
  integration point 0.7: max_norm = 0.0024723397, median_norm = 2.5179947e-06
  integration point 0.8: max_norm = 0.015504466, median_norm = 4.69021e-06
  integration point 0.9: max_norm = 0.033592004, median_norm = 1.8792382e-06
  integration point 1.0: max_norm = 0.007171709, median_norm = 6.1404097e-07
Composition 0: error = 0.013461833992082249 (convergence = None, elapsed time = 546.2426590919495)
  integration point 0.0: max_norm = 0.011457428, median_norm = 0.00011712946
  integration point 0.1: max_norm = 0.010194696, median_norm = 9.217828e-05
  integration point 0.2: max_norm = 0.1131944, median_norm = 7.970792e-05
  integration point 0.3: max_norm = 0.01483212, median_norm = 4.9042454e-05
  integration point 0.4: max_norm = 0.009540433, median_norm = 2.8344872e-05
  integration point 0.5: max_norm = 0.02411431, median_norm = 1.7419336e-05
  integration point 0.6: max_norm = 0.03666925, median_norm = 1.4344015e-05
  integration point 0.7: max_norm = 0.0024001494, median_norm = 2.3838813e-06
  integration point 0.8: max_norm = 0.015488117, median_norm = 4.605333e-06
  integration point 0.9: max_norm = 0.034693394, median_norm = 1.9002445e-06
  integration point 1.0: max_norm = 0.0068598897, median_norm = 5.875563e-07
Composition 1: error = 0.0135737268314422 (convergence = None, elapsed time = 547.8516111373901)
  integration point 0.0: max_norm = 0.0095618805, median_norm = 3.724994e-05
  integration point 0.1: max_norm = 0.0037190584, median_norm = 2.6394342e-05
  integration point 0.2: max_norm = 0.11052907, median_norm = 2.1767708e-05
  integration point 0.3: max_norm = 0.004939849, median_norm = 1.4871737e-05
  integration point 0.4: max_norm = 0.006085103, median_norm = 4.43208e-06
  integration point 0.5: max_norm = 0.02228261, median_norm = 2.6322036e-06
  integration point 0.6: max_norm = 0.037086327, median_norm = 1.4064113e-05
  integration point 0.7: max_norm = 0.0023788435, median_norm = 2.4653618e-06
  integration point 0.8: max_norm = 0.015473063, median_norm = 4.4696235e-06
  integration point 0.9: max_norm = 0.036390457, median_norm = 1.9341362e-06
  integration point 1.0: max_norm = 0.0063832835, median_norm = 5.4937016e-07
Composition 2: error = 0.013392517668437083 (convergence = None, elapsed time = 542.0460860729218)
  integration point 0.0: max_norm = 0.011439674, median_norm = 0.000105830026
  integration point 0.1: max_norm = 0.006897981, median_norm = 8.5085354e-05
  integration point 0.2: max_norm = 0.11316323, median_norm = 7.342933e-05
  integration point 0.3: max_norm = 0.004034041, median_norm = 2.428728e-05
  integration point 0.4: max_norm = 0.007533071, median_norm = 1.3133332e-05
  integration point 0.5: max_norm = 0.026027117, median_norm = 7.239563e-06
  integration point 0.6: max_norm = 0.037387688, median_norm = 1.3993391e-05
  integration point 0.7: max_norm = 0.0022309653, median_norm = 2.2592171e-06
  integration point 0.8: max_norm = 0.01546186, median_norm = 4.302124e-06
  integration point 0.9: max_norm = 0.038402658, median_norm = 1.9754727e-06
  integration point 1.0: max_norm = 0.005817257, median_norm = 5.0662265e-07
Composition 3: error = 0.013487878958398125 (convergence = None, elapsed time = 545.4951589107513)
  integration point 0.0: max_norm = 0.010579512, median_norm = 5.086443e-05
  integration point 0.1: max_norm = 0.0032738056, median_norm = 3.99809e-05
  integration point 0.2: max_norm = 0.10723793, median_norm = 3.3506465e-05
  integration point 0.3: max_norm = 0.006164599, median_norm = 4.741962e-05
  integration point 0.4: max_norm = 0.008819469, median_norm = 2.3557865e-05
  integration point 0.5: max_norm = 0.01790705, median_norm = 1.4130931e-05
  integration point 0.6: max_norm = 0.037795406, median_norm = 1.37769985e-05
  integration point 0.7: max_norm = 0.0024392076, median_norm = 2.4953215e-06
  integration point 0.8: max_norm = 0.015480078, median_norm = 4.1156845e-06
  integration point 0.9: max_norm = 0.04059013, median_norm = 2.0187786e-06
  integration point 1.0: max_norm = 0.0052050254, median_norm = 4.6487236e-07
Composition 4: error = 0.013429233329734442 (convergence = None, elapsed time = 541.9882559776306)
  integration point 0.0: max_norm = 0.012605688, median_norm = 8.0157064e-05
  integration point 0.1: max_norm = 0.004281632, median_norm = 6.143679e-05
  integration point 0.2: max_norm = 0.10707321, median_norm = 5.4848708e-05
  integration point 0.3: max_norm = 0.0070052412, median_norm = 4.6944966e-05
  integration point 0.4: max_norm = 0.0069631096, median_norm = 2.4118995e-05
  integration point 0.5: max_norm = 0.02530681, median_norm = 1.4359468e-05
  integration point 0.6: max_norm = 0.03797091, median_norm = 1.3821885e-05
  integration point 0.7: max_norm = 0.0020917947, median_norm = 2.9915147e-06
  integration point 0.8: max_norm = 0.015470742, median_norm = 3.9384413e-06
  integration point 0.9: max_norm = 0.04287224, median_norm = 2.0621228e-06
  integration point 1.0: max_norm = 0.0045763524, median_norm = 4.3165295e-07
Composition 5: error = 0.013448524500681729 (convergence = None, elapsed time = 542.4126229286194)
  integration point 0.0: max_norm = 0.010045592, median_norm = 9.848611e-05
  integration point 0.1: max_norm = 0.005885025, median_norm = 8.116927e-05
  integration point 0.2: max_norm = 0.102624394, median_norm = 6.939723e-05
  integration point 0.3: max_norm = 0.0050494103, median_norm = 4.031825e-05
  integration point 0.4: max_norm = 0.0060101515, median_norm = 2.0343792e-05
  integration point 0.5: max_norm = 0.02275913, median_norm = 1.25685765e-05
  integration point 0.6: max_norm = 0.03829306, median_norm = 1.38968735e-05
  integration point 0.7: max_norm = 0.005125931, median_norm = 5.1476554e-06
  integration point 0.8: max_norm = 0.015442611, median_norm = 3.7754385e-06
  integration point 0.9: max_norm = 0.045182493, median_norm = 2.107026e-06
  integration point 1.0: max_norm = 0.0044924426, median_norm = 4.1783895e-07
Composition 6: error = 0.013461208274397273 (convergence = None, elapsed time = 564.4916319847107)
  integration point 0.0: max_norm = 0.011716322, median_norm = 6.5595945e-05
  integration point 0.1: max_norm = 0.005555438, median_norm = 5.488158e-05
  integration point 0.2: max_norm = 0.1004771, median_norm = 4.6535184e-05
  integration point 0.3: max_norm = 0.007236203, median_norm = 5.8437363e-05
  integration point 0.4: max_norm = 0.007756589, median_norm = 3.0796713e-05
  integration point 0.5: max_norm = 0.025489315, median_norm = 1.8245064e-05
  integration point 0.6: max_norm = 0.038395643, median_norm = 1.2535633e-05
  integration point 0.7: max_norm = 0.0028184785, median_norm = 3.423008e-06
  integration point 0.8: max_norm = 0.01534983, median_norm = 3.6153608e-06
  integration point 0.9: max_norm = 0.046822347, median_norm = 2.1126107e-06
  integration point 1.0: max_norm = 0.004436638, median_norm = 4.112935e-07
Composition 7: error = 0.013441880070176736 (convergence = None, elapsed time = 568.3468098640442)
  integration point 0.0: max_norm = 0.01087883, median_norm = 4.7651018e-05
  integration point 0.1: max_norm = 0.0035120768, median_norm = 3.1179174e-05
  integration point 0.2: max_norm = 0.0962029, median_norm = 2.8622202e-05
  integration point 0.3: max_norm = 0.006330087, median_norm = 5.277506e-05
  integration point 0.4: max_norm = 0.007151915, median_norm = 2.5515645e-05
  integration point 0.5: max_norm = 0.021533238, median_norm = 1.6001486e-05
  integration point 0.6: max_norm = 0.038548723, median_norm = 1.4130387e-05
  integration point 0.7: max_norm = 0.002694, median_norm = 3.404737e-06
  integration point 0.8: max_norm = 0.015230617, median_norm = 3.4679115e-06
  integration point 0.9: max_norm = 0.047756467, median_norm = 2.1048832e-06
  integration point 1.0: max_norm = 0.004311603, median_norm = 4.0470738e-07
Composition 8: error = 0.01341408017738577 (convergence = None, elapsed time = 544.2143661975861)
  integration point 0.0: max_norm = 0.012894348, median_norm = 6.943298e-05
  integration point 0.1: max_norm = 0.004879446, median_norm = 5.84871e-05
  integration point 0.2: max_norm = 0.09625697, median_norm = 4.780203e-05
  integration point 0.3: max_norm = 0.00506409, median_norm = 4.6627705e-05
  integration point 0.4: max_norm = 0.006075859, median_norm = 2.6426465e-05
  integration point 0.5: max_norm = 0.025851974, median_norm = 1.4605359e-05
  integration point 0.6: max_norm = 0.03873499, median_norm = 1.2339582e-05
  integration point 0.7: max_norm = 0.005173401, median_norm = 5.221069e-06
  integration point 0.8: max_norm = 0.015069186, median_norm = 3.3327196e-06
  integration point 0.9: max_norm = 0.048399054, median_norm = 2.1174717e-06
  integration point 1.0: max_norm = 0.004188172, median_norm = 4.0336192e-07
Composition 9: error = 0.013436480672396738 (convergence = 3.914348781108856e-05, elapsed time = 538.8378210067749)
Total elapsed time = 5564.240163803101.


Iteration 16
  integration point 0.0: max_norm = 0.011600825, median_norm = 7.9641715e-05
  integration point 0.1: max_norm = 0.0050437194, median_norm = 6.2100095e-05
  integration point 0.2: max_norm = 0.09408794, median_norm = 5.3234835e-05
  integration point 0.3: max_norm = 0.010111019, median_norm = 7.90818e-05
  integration point 0.4: max_norm = 0.009395485, median_norm = 3.784361e-05
  integration point 0.5: max_norm = 0.019925445, median_norm = 2.316201e-05
  integration point 0.6: max_norm = 0.038859576, median_norm = 1.1888718e-05
  integration point 0.7: max_norm = 0.0032418505, median_norm = 3.70187e-06
  integration point 0.8: max_norm = 0.014870026, median_norm = 3.2249663e-06
  integration point 0.9: max_norm = 0.048994172, median_norm = 2.141415e-06
  integration point 1.0: max_norm = 0.0040916717, median_norm = 4.0646864e-07
Composition 0: error = 0.013487516682022537 (convergence = None, elapsed time = 535.7031700611115)
  integration point 0.0: max_norm = 0.012526201, median_norm = 0.00012899688
  integration point 0.1: max_norm = 0.009170985, median_norm = 0.00010738976
  integration point 0.2: max_norm = 0.08902897, median_norm = 9.152546e-05
  integration point 0.3: max_norm = 0.011049285, median_norm = 8.761172e-05
  integration point 0.4: max_norm = 0.00989237, median_norm = 4.8686987e-05
  integration point 0.5: max_norm = 0.02905611, median_norm = 2.7141286e-05
  integration point 0.6: max_norm = 0.03869869, median_norm = 1.326804e-05
  integration point 0.7: max_norm = 0.0019809883, median_norm = 2.676422e-06
  integration point 0.8: max_norm = 0.014741332, median_norm = 3.1883098e-06
  integration point 0.9: max_norm = 0.049282774, median_norm = 2.1419155e-06
  integration point 1.0: max_norm = 0.0040573766, median_norm = 4.0618966e-07
Composition 1: error = 0.013594468679752092 (convergence = None, elapsed time = 544.6369881629944)
  integration point 0.0: max_norm = 0.010477832, median_norm = 2.0516658e-05
  integration point 0.1: max_norm = 0.005627996, median_norm = 1.8792365e-05
  integration point 0.2: max_norm = 0.08650701, median_norm = 1.2892859e-05
  integration point 0.3: max_norm = 0.005155063, median_norm = 1.9389476e-05
  integration point 0.4: max_norm = 0.007449197, median_norm = 6.1729206e-06
  integration point 0.5: max_norm = 0.021623628, median_norm = 5.0040007e-06
  integration point 0.6: max_norm = 0.0390102, median_norm = 1.1480084e-05
  integration point 0.7: max_norm = 0.0040645837, median_norm = 5.8619717e-06
  integration point 0.8: max_norm = 0.014511083, median_norm = 3.1249374e-06
  integration point 0.9: max_norm = 0.049672164, median_norm = 2.1469173e-06
  integration point 1.0: max_norm = 0.004002711, median_norm = 4.0626298e-07
Composition 2: error = 0.01336600277716642 (convergence = None, elapsed time = 551.570296049118)
  integration point 0.0: max_norm = 0.010856254, median_norm = 7.811737e-05
  integration point 0.1: max_norm = 0.0052007544, median_norm = 5.9237664e-05
  integration point 0.2: max_norm = 0.08471656, median_norm = 5.190313e-05
  integration point 0.3: max_norm = 0.0035994165, median_norm = 3.4869256e-05
  integration point 0.4: max_norm = 0.007404865, median_norm = 1.8628505e-05
  integration point 0.5: max_norm = 0.022868091, median_norm = 1.1062366e-05
  integration point 0.6: max_norm = 0.039041437, median_norm = 1.2015236e-05
  integration point 0.7: max_norm = 0.0023855402, median_norm = 3.45558e-06
  integration point 0.8: max_norm = 0.014272006, median_norm = 3.058571e-06
  integration point 0.9: max_norm = 0.050083175, median_norm = 2.1550136e-06
  integration point 1.0: max_norm = 0.003936683, median_norm = 4.0682067e-07
Composition 3: error = 0.013405702450614098 (convergence = None, elapsed time = 540.6320130825043)
  integration point 0.0: max_norm = 0.012175244, median_norm = 8.922653e-05
  integration point 0.1: max_norm = 0.0066911117, median_norm = 7.413361e-05
  integration point 0.2: max_norm = 0.08187069, median_norm = 6.251078e-05
  integration point 0.3: max_norm = 0.006785949, median_norm = 8.250626e-05
  integration point 0.4: max_norm = 0.0100690555, median_norm = 4.3368396e-05
  integration point 0.5: max_norm = 0.021495113, median_norm = 2.5870373e-05
  integration point 0.6: max_norm = 0.039338883, median_norm = 1.3030444e-05
  integration point 0.7: max_norm = 0.003929859, median_norm = 4.091749e-06
  integration point 0.8: max_norm = 0.014018061, median_norm = 2.9903222e-06
  integration point 0.9: max_norm = 0.050508287, median_norm = 2.1643e-06
  integration point 1.0: max_norm = 0.0038673223, median_norm = 4.077059e-07
Composition 4: error = 0.013501369443583423 (convergence = None, elapsed time = 540.5062811374664)
  integration point 0.0: max_norm = 0.01121052, median_norm = 5.1624098e-05
  integration point 0.1: max_norm = 0.00570336, median_norm = 3.8984006e-05
  integration point 0.2: max_norm = 0.080915876, median_norm = 3.3626344e-05
  integration point 0.3: max_norm = 0.006134435, median_norm = 6.903456e-05
  integration point 0.4: max_norm = 0.0071408893, median_norm = 3.4298006e-05
  integration point 0.5: max_norm = 0.021596916, median_norm = 2.0461217e-05
  integration point 0.6: max_norm = 0.03977625, median_norm = 1.1978989e-05
  integration point 0.7: max_norm = 0.003456053, median_norm = 3.7353411e-06
  integration point 0.8: max_norm = 0.013722458, median_norm = 2.916128e-06
  integration point 0.9: max_norm = 0.05095055, median_norm = 2.1739265e-06
  integration point 1.0: max_norm = 0.0038043219, median_norm = 4.087498e-07
Composition 5: error = 0.01343205975932238 (convergence = None, elapsed time = 549.932605266571)
  integration point 0.0: max_norm = 0.011209722, median_norm = 4.0970943e-05
  integration point 0.1: max_norm = 0.004632805, median_norm = 2.4190882e-05
  integration point 0.2: max_norm = 0.07636285, median_norm = 2.4587956e-05
  integration point 0.3: max_norm = 0.006062181, median_norm = 5.8777787e-05
  integration point 0.4: max_norm = 0.006928087, median_norm = 3.217697e-05
  integration point 0.5: max_norm = 0.025240945, median_norm = 1.8124345e-05
  integration point 0.6: max_norm = 0.039879642, median_norm = 1.1766795e-05
  integration point 0.7: max_norm = 0.0022320761, median_norm = 3.2389396e-06
  integration point 0.8: max_norm = 0.013446468, median_norm = 2.846256e-06
  integration point 0.9: max_norm = 0.051385928, median_norm = 2.1841256e-06
  integration point 1.0: max_norm = 0.003746068, median_norm = 4.0966466e-07
Composition 6: error = 0.013416021847437065 (convergence = None, elapsed time = 536.5217208862305)
  integration point 0.0: max_norm = 0.01254031, median_norm = 4.1987616e-05
  integration point 0.1: max_norm = 0.006242353, median_norm = 3.4989658e-05
  integration point 0.2: max_norm = 0.07626992, median_norm = 2.8029335e-05
  integration point 0.3: max_norm = 0.0074436786, median_norm = 6.6972076e-05
  integration point 0.4: max_norm = 0.006992141, median_norm = 3.281122e-05
  integration point 0.5: max_norm = 0.021620337, median_norm = 1.977112e-05
  integration point 0.6: max_norm = 0.04021121, median_norm = 1.39958265e-05
  integration point 0.7: max_norm = 0.004012075, median_norm = 4.869247e-06
  integration point 0.8: max_norm = 0.013175743, median_norm = 2.7810222e-06
  integration point 0.9: max_norm = 0.05178942, median_norm = 2.1927644e-06
  integration point 1.0: max_norm = 0.003689508, median_norm = 4.1069677e-07
Composition 7: error = 0.013436680654838119 (convergence = None, elapsed time = 537.305193901062)
  integration point 0.0: max_norm = 0.011199834, median_norm = 4.1243635e-05
  integration point 0.1: max_norm = 0.0046532727, median_norm = 2.5153444e-05
  integration point 0.2: max_norm = 0.072154805, median_norm = 2.3437955e-05
  integration point 0.3: max_norm = 0.006882644, median_norm = 5.5037974e-05
  integration point 0.4: max_norm = 0.0066477633, median_norm = 3.178332e-05
  integration point 0.5: max_norm = 0.025944889, median_norm = 1.7652845e-05
  integration point 0.6: max_norm = 0.040201988, median_norm = 1.1282835e-05
  integration point 0.7: max_norm = 0.003259898, median_norm = 3.5227972e-06
  integration point 0.8: max_norm = 0.012878721, median_norm = 2.7090123e-06
  integration point 0.9: max_norm = 0.05215095, median_norm = 2.2011077e-06
  integration point 1.0: max_norm = 0.0036345508, median_norm = 4.1190893e-07
Composition 8: error = 0.013419591912190776 (convergence = None, elapsed time = 526.8599679470062)
  integration point 0.0: max_norm = 0.012681526, median_norm = 4.7027792e-05
  integration point 0.1: max_norm = 0.0061400034, median_norm = 3.3060336e-05
  integration point 0.2: max_norm = 0.07061873, median_norm = 2.9571964e-05
  integration point 0.3: max_norm = 0.007856346, median_norm = 5.977689e-05
  integration point 0.4: max_norm = 0.0071843034, median_norm = 2.9047762e-05
  integration point 0.5: max_norm = 0.021652427, median_norm = 1.694408e-05
  integration point 0.6: max_norm = 0.040498007, median_norm = 1.111149e-05
  integration point 0.7: max_norm = 0.0019582107, median_norm = 3.1576778e-06
  integration point 0.8: max_norm = 0.012606678, median_norm = 2.6404377e-06
  integration point 0.9: max_norm = 0.05247711, median_norm = 2.2093695e-06
  integration point 1.0: max_norm = 0.0035817192, median_norm = 4.1324523e-07
Composition 9: error = 0.013429599526320241 (convergence = 4.718173295259476e-05, elapsed time = 530.9085099697113)
Total elapsed time = 5473.567322015762.


Iteration 17
  integration point 0.0: max_norm = 0.011489808, median_norm = 3.991858e-05
  integration point 0.1: max_norm = 0.005473029, median_norm = 2.6318077e-05
  integration point 0.2: max_norm = 0.0671872, median_norm = 2.3905071e-05
  integration point 0.3: max_norm = 0.006689755, median_norm = 4.2304397e-05
  integration point 0.4: max_norm = 0.007260708, median_norm = 2.471526e-05
  integration point 0.5: max_norm = 0.025289489, median_norm = 1.3233169e-05
  integration point 0.6: max_norm = 0.040564295, median_norm = 1.3136088e-05
  integration point 0.7: max_norm = 0.004702744, median_norm = 5.3806143e-06
  integration point 0.8: max_norm = 0.012335878, median_norm = 2.5802124e-06
  integration point 0.9: max_norm = 0.05277958, median_norm = 2.2174706e-06
  integration point 1.0: max_norm = 0.0035312779, median_norm = 4.1454086e-07
Composition 0: error = 0.013415866473920408 (convergence = None, elapsed time = 530.4812829494476)
  integration point 0.0: max_norm = 0.012463524, median_norm = 6.151103e-05
  integration point 0.1: max_norm = 0.006705039, median_norm = 4.9509134e-05
  integration point 0.2: max_norm = 0.066512324, median_norm = 4.2893276e-05
  integration point 0.3: max_norm = 0.01457808, median_norm = 8.8864355e-05
  integration point 0.4: max_norm = 0.010888246, median_norm = 4.316869e-05
  integration point 0.5: max_norm = 0.019644244, median_norm = 2.4854795e-05
  integration point 0.6: max_norm = 0.04081145, median_norm = 1.0580756e-05
  integration point 0.7: max_norm = 0.004773135, median_norm = 5.3285057e-06
  integration point 0.8: max_norm = 0.012174268, median_norm = 2.5404029e-06
  integration point 0.9: max_norm = 0.05290035, median_norm = 2.2207869e-06
  integration point 1.0: max_norm = 0.0035072153, median_norm = 4.154653e-07
Composition 1: error = 0.013536808430921187 (convergence = None, elapsed time = 530.1618449687958)
  integration point 0.0: max_norm = 0.011340482, median_norm = 4.2505715e-05
  integration point 0.1: max_norm = 0.006011001, median_norm = 2.8955852e-05
  integration point 0.2: max_norm = 0.063362986, median_norm = 2.57401e-05
  integration point 0.3: max_norm = 0.005159071, median_norm = 1.22976635e-05
  integration point 0.4: max_norm = 0.006156153, median_norm = 7.215031e-06
  integration point 0.5: max_norm = 0.022566816, median_norm = 2.8641848e-06
  integration point 0.6: max_norm = 0.04067832, median_norm = 9.891354e-06
  integration point 0.7: max_norm = 0.00411427, median_norm = 4.756842e-06
  integration point 0.8: max_norm = 0.011971115, median_norm = 2.4929282e-06
  integration point 0.9: max_norm = 0.053090934, median_norm = 2.2259142e-06
  integration point 1.0: max_norm = 0.003472616, median_norm = 4.1655002e-07
Composition 2: error = 0.0133741154076286 (convergence = None, elapsed time = 534.4053092002869)
  integration point 0.0: max_norm = 0.011451766, median_norm = 2.6165504e-05
  integration point 0.1: max_norm = 0.006700096, median_norm = 1.2171825e-05
  integration point 0.2: max_norm = 0.0612512, median_norm = 1.1485531e-05
  integration point 0.3: max_norm = 0.0050876364, median_norm = 3.2630975e-05
  integration point 0.4: max_norm = 0.006841109, median_norm = 2.013022e-05
  integration point 0.5: max_norm = 0.025522988, median_norm = 1.1226884e-05
  integration point 0.6: max_norm = 0.040726863, median_norm = 1.1853963e-05
  integration point 0.7: max_norm = 0.00291994, median_norm = 3.5109333e-06
  integration point 0.8: max_norm = 0.011743736, median_norm = 2.4447431e-06
  integration point 0.9: max_norm = 0.05331707, median_norm = 2.2314935e-06
  integration point 1.0: max_norm = 0.003433698, median_norm = 4.175262e-07
Composition 3: error = 0.013383610012528403 (convergence = None, elapsed time = 529.4356291294098)
  integration point 0.0: max_norm = 0.011645874, median_norm = 3.850214e-05
  integration point 0.1: max_norm = 0.007709509, median_norm = 2.9861343e-05
  integration point 0.2: max_norm = 0.05874381, median_norm = 2.4997806e-05
  integration point 0.3: max_norm = 0.008145245, median_norm = 7.027078e-05
  integration point 0.4: max_norm = 0.008567782, median_norm = 3.429524e-05
  integration point 0.5: max_norm = 0.018238613, median_norm = 2.0126463e-05
  integration point 0.6: max_norm = 0.041075908, median_norm = 1.2387178e-05
  integration point 0.7: max_norm = 0.003295175, median_norm = 3.610791e-06
  integration point 0.8: max_norm = 0.011482005, median_norm = 2.3848684e-06
  integration point 0.9: max_norm = 0.053553544, median_norm = 2.2367694e-06
  integration point 1.0: max_norm = 0.003393448, median_norm = 4.186054e-07
Composition 4: error = 0.01344644624062864 (convergence = None, elapsed time = 531.0876169204712)
  integration point 0.0: max_norm = 0.01082778, median_norm = 4.1480343e-05
  integration point 0.1: max_norm = 0.007466922, median_norm = 2.7068698e-05
  integration point 0.2: max_norm = 0.0553123, median_norm = 2.4877307e-05
  integration point 0.3: max_norm = 0.0061988984, median_norm = 4.967734e-05
  integration point 0.4: max_norm = 0.006993154, median_norm = 2.8817474e-05
  integration point 0.5: max_norm = 0.02507453, median_norm = 1.5679097e-05
  integration point 0.6: max_norm = 0.0408979, median_norm = 1.0580054e-05
  integration point 0.7: max_norm = 0.002853171, median_norm = 3.673446e-06
  integration point 0.8: max_norm = 0.011236503, median_norm = 2.3250445e-06
  integration point 0.9: max_norm = 0.05378535, median_norm = 2.242511e-06
  integration point 1.0: max_norm = 0.0033527308, median_norm = 4.1991325e-07
Composition 5: error = 0.013423988207271266 (convergence = None, elapsed time = 557.6461460590363)
  integration point 0.0: max_norm = 0.010834525, median_norm = 2.9107825e-05
  integration point 0.1: max_norm = 0.008537231, median_norm = 2.1106844e-05
  integration point 0.2: max_norm = 0.05268763, median_norm = 1.7190574e-05
  integration point 0.3: max_norm = 0.007821901, median_norm = 5.3748987e-05
  integration point 0.4: max_norm = 0.0070604617, median_norm = 2.4890433e-05
  integration point 0.5: max_norm = 0.020107744, median_norm = 1.4454261e-05
  integration point 0.6: max_norm = 0.041116815, median_norm = 1.1494894e-05
  integration point 0.7: max_norm = 0.0035471164, median_norm = 2.5398774e-06
  integration point 0.8: max_norm = 0.010990992, median_norm = 2.2725733e-06
  integration point 0.9: max_norm = 0.054007355, median_norm = 2.2481877e-06
  integration point 1.0: max_norm = 0.0033124383, median_norm = 4.2131316e-07
Composition 6: error = 0.013421554347410712 (convergence = None, elapsed time = 552.7430801391602)
  integration point 0.0: max_norm = 0.0104745915, median_norm = 2.523469e-05
  integration point 0.1: max_norm = 0.009056517, median_norm = 1.342423e-05
  integration point 0.2: max_norm = 0.049717735, median_norm = 1.022118e-05
  integration point 0.3: max_norm = 0.0066129086, median_norm = 4.142304e-05
  integration point 0.4: max_norm = 0.007546191, median_norm = 2.3593147e-05
  integration point 0.5: max_norm = 0.025413757, median_norm = 1.2120941e-05
  integration point 0.6: max_norm = 0.04143346, median_norm = 1.0454163e-05
  integration point 0.7: max_norm = 0.0023735783, median_norm = 3.1396153e-06
  integration point 0.8: max_norm = 0.0107344305, median_norm = 2.2124505e-06
  integration point 0.9: max_norm = 0.05421726, median_norm = 2.2540617e-06
  integration point 1.0: max_norm = 0.0032730582, median_norm = 4.2277085e-07
Composition 7: error = 0.013411379492374743 (convergence = None, elapsed time = 566.7458388805389)
  integration point 0.0: max_norm = 0.009969233, median_norm = 2.4554196e-05
  integration point 0.1: max_norm = 0.009813094, median_norm = 1.5300866e-05
  integration point 0.2: max_norm = 0.04661137, median_norm = 1.1175118e-05
  integration point 0.3: max_norm = 0.007950163, median_norm = 4.152902e-05
  integration point 0.4: max_norm = 0.007703142, median_norm = 1.8567545e-05
  integration point 0.5: max_norm = 0.01896635, median_norm = 1.0099378e-05
  integration point 0.6: max_norm = 0.04172666, median_norm = 1.1416769e-05
  integration point 0.7: max_norm = 0.0027027642, median_norm = 2.995624e-06
  integration point 0.8: max_norm = 0.0104939295, median_norm = 2.159738e-06
  integration point 0.9: max_norm = 0.05441592, median_norm = 2.2596919e-06
  integration point 1.0: max_norm = 0.00323471, median_norm = 4.2431512e-07
Composition 8: error = 0.013409211871953965 (convergence = None, elapsed time = 552.6781520843506)
  integration point 0.0: max_norm = 0.009474707, median_norm = 2.5306079e-05
  integration point 0.1: max_norm = 0.010611756, median_norm = 1.6069056e-05
  integration point 0.2: max_norm = 0.04345704, median_norm = 1.09130215e-05
  integration point 0.3: max_norm = 0.0070787645, median_norm = 2.947734e-05
  integration point 0.4: max_norm = 0.007089804, median_norm = 1.697423e-05
  integration point 0.5: max_norm = 0.024478113, median_norm = 7.832905e-06
  integration point 0.6: max_norm = 0.041945066, median_norm = 1.09938e-05
  integration point 0.7: max_norm = 0.0036912244, median_norm = 4.5819397e-06
  integration point 0.8: max_norm = 0.010234341, median_norm = 2.1062015e-06
  integration point 0.9: max_norm = 0.054605275, median_norm = 2.2651398e-06
  integration point 1.0: max_norm = 0.0031975117, median_norm = 4.2585953e-07
Composition 9: error = 0.013402242266823993 (convergence = 2.3653730750083923e-05, elapsed time = 555.607558965683)
Total elapsed time = 5520.386606931686.


Iteration 18
  integration point 0.0: max_norm = 0.008948983, median_norm = 2.1931239e-05
  integration point 0.1: max_norm = 0.011701023, median_norm = 1.5160036e-05
  integration point 0.2: max_norm = 0.04015495, median_norm = 9.112773e-06
  integration point 0.3: max_norm = 0.0070459563, median_norm = 2.8414048e-05
  integration point 0.4: max_norm = 0.006891939, median_norm = 1.2529112e-05
  integration point 0.5: max_norm = 0.019917265, median_norm = 7.402141e-06
  integration point 0.6: max_norm = 0.042353205, median_norm = 1.0277496e-05
  integration point 0.7: max_norm = 0.0021177616, median_norm = 2.9877065e-06
  integration point 0.8: max_norm = 0.010005667, median_norm = 2.0521074e-06
  integration point 0.9: max_norm = 0.054785218, median_norm = 2.2706954e-06
  integration point 1.0: max_norm = 0.00316137, median_norm = 4.274185e-07
Composition 0: error = 0.013397266178059081 (convergence = None, elapsed time = 555.655837059021)
  integration point 0.0: max_norm = 0.008565872, median_norm = 2.674183e-05
  integration point 0.1: max_norm = 0.012362897, median_norm = 1.9600953e-05
  integration point 0.2: max_norm = 0.038320135, median_norm = 1.3774343e-05
  integration point 0.3: max_norm = 0.012488943, median_norm = 5.388631e-05
  integration point 0.4: max_norm = 0.01237346, median_norm = 3.0127652e-05
  integration point 0.5: max_norm = 0.027442766, median_norm = 1.4447425e-05
  integration point 0.6: max_norm = 0.042145863, median_norm = 1.3105986e-05
  integration point 0.7: max_norm = 0.0051703234, median_norm = 4.120884e-06
  integration point 0.8: max_norm = 0.009877263, median_norm = 2.0324599e-06
  integration point 0.9: max_norm = 0.05485365, median_norm = 2.2731347e-06
  integration point 1.0: max_norm = 0.0031438416, median_norm = 4.2845778e-07
Composition 1: error = 0.013467730006093913 (convergence = None, elapsed time = 552.8805792331696)
  integration point 0.0: max_norm = 0.007977486, median_norm = 2.0685344e-05
  integration point 0.1: max_norm = 0.013475202, median_norm = 1.7931101e-05
  integration point 0.2: max_norm = 0.035439435, median_norm = 1.0667849e-05
  integration point 0.3: max_norm = 0.005021054, median_norm = 1.0202206e-05
  integration point 0.4: max_norm = 0.0062858462, median_norm = 4.585824e-06
  integration point 0.5: max_norm = 0.019655578, median_norm = 2.239747e-06
  integration point 0.6: max_norm = 0.042699873, median_norm = 1.0297251e-05
  integration point 0.7: max_norm = 0.002307674, median_norm = 2.9099758e-06
  integration point 0.8: max_norm = 0.009692379, median_norm = 1.9916897e-06
  integration point 0.9: max_norm = 0.054968692, median_norm = 2.276753e-06
  integration point 1.0: max_norm = 0.0031181436, median_norm = 4.2956788e-07
Composition 2: error = 0.01338181618262232 (convergence = None, elapsed time = 541.0869209766388)
  integration point 0.0: max_norm = 0.00725214, median_norm = 1.8922012e-05
  integration point 0.1: max_norm = 0.014768714, median_norm = 1.5210753e-05
  integration point 0.2: max_norm = 0.03188533, median_norm = 7.5361877e-06
  integration point 0.3: max_norm = 0.005220123, median_norm = 2.3751849e-05
  integration point 0.4: max_norm = 0.0064000227, median_norm = 1.1791652e-05
  integration point 0.5: max_norm = 0.021760033, median_norm = 6.675292e-06
  integration point 0.6: max_norm = 0.042876266, median_norm = 1.108061e-05
  integration point 0.7: max_norm = 0.004527725, median_norm = 3.8675453e-06
  integration point 0.8: max_norm = 0.009498206, median_norm = 1.94632e-06
  integration point 0.9: max_norm = 0.0551085, median_norm = 2.2808927e-06
  integration point 1.0: max_norm = 0.0030890284, median_norm = 4.3063605e-07
Composition 3: error = 0.013401646904543431 (convergence = None, elapsed time = 543.8643016815186)
  integration point 0.0: max_norm = 0.0066012787, median_norm = 2.588315e-05
  integration point 0.1: max_norm = 0.016846554, median_norm = 2.3469427e-05
  integration point 0.2: max_norm = 0.028277418, median_norm = 1.541805e-05
  integration point 0.3: max_norm = 0.010677056, median_norm = 4.8864946e-05
  integration point 0.4: max_norm = 0.009068813, median_norm = 2.5803089e-05
  integration point 0.5: max_norm = 0.021629034, median_norm = 1.3137038e-05
  integration point 0.6: max_norm = 0.04304977, median_norm = 1.0170039e-05
  integration point 0.7: max_norm = 0.0025558206, median_norm = 3.0115093e-06
  integration point 0.8: max_norm = 0.009274426, median_norm = 1.906533e-06
  integration point 0.9: max_norm = 0.055254746, median_norm = 2.2854633e-06
  integration point 1.0: max_norm = 0.003058391, median_norm = 4.3190764e-07
Composition 4: error = 0.013450759697526578 (convergence = None, elapsed time = 557.4491121768951)
  integration point 0.0: max_norm = 0.0056493836, median_norm = 2.0240725e-05
  integration point 0.1: max_norm = 0.018821746, median_norm = 2.2388267e-05
  integration point 0.2: max_norm = 0.025059976, median_norm = 1.3362672e-05
  integration point 0.3: max_norm = 0.0071084695, median_norm = 2.7037268e-05
  integration point 0.4: max_norm = 0.005649511, median_norm = 1.217998e-05
  integration point 0.5: max_norm = 0.019378858, median_norm = 7.1662384e-06
  integration point 0.6: max_norm = 0.04356718, median_norm = 1.1260085e-05
  integration point 0.7: max_norm = 0.002225901, median_norm = 2.5651902e-06
  integration point 0.8: max_norm = 0.009060329, median_norm = 1.8632159e-06
  integration point 0.9: max_norm = 0.05539543, median_norm = 2.2901809e-06
  integration point 1.0: max_norm = 0.0030273276, median_norm = 4.3340697e-07
Composition 5: error = 0.01341380784369245 (convergence = None, elapsed time = 556.5170261859894)
  integration point 0.0: max_norm = 0.004740365, median_norm = 1.5731459e-05
  integration point 0.1: max_norm = 0.021178724, median_norm = 2.0397198e-05
  integration point 0.2: max_norm = 0.024116257, median_norm = 8.567596e-06
  integration point 0.3: max_norm = 0.0067852954, median_norm = 2.5038054e-05
  integration point 0.4: max_norm = 0.006682125, median_norm = 1.5262163e-05
  integration point 0.5: max_norm = 0.02524031, median_norm = 6.623318e-06
  integration point 0.6: max_norm = 0.043420874, median_norm = 1.1275611e-05
  integration point 0.7: max_norm = 0.00481008, median_norm = 4.6441073e-06
  integration point 0.8: max_norm = 0.008842108, median_norm = 1.8106147e-06
  integration point 0.9: max_norm = 0.05552909, median_norm = 2.2951076e-06
  integration point 1.0: max_norm = 0.0029962566, median_norm = 4.3498807e-07
Composition 6: error = 0.013421877780342085 (convergence = None, elapsed time = 546.930438041687)
  integration point 0.0: max_norm = 0.0039044525, median_norm = 1.3766357e-05
  integration point 0.1: max_norm = 0.023425633, median_norm = 2.2750992e-05
  integration point 0.2: max_norm = 0.023593487, median_norm = 1.134617e-05
  integration point 0.3: max_norm = 0.008553202, median_norm = 3.0169474e-05
  integration point 0.4: max_norm = 0.008390659, median_norm = 1.3550831e-05
  integration point 0.5: max_norm = 0.015928019, median_norm = 8.325398e-06
  integration point 0.6: max_norm = 0.04379989, median_norm = 9.686808e-06
  integration point 0.7: max_norm = 0.0030787594, median_norm = 3.4098841e-06
  integration point 0.8: max_norm = 0.008634801, median_norm = 1.7749668e-06
  integration point 0.9: max_norm = 0.055656176, median_norm = 2.2996687e-06
  integration point 1.0: max_norm = 0.0029657742, median_norm = 4.3639008e-07
Composition 7: error = 0.013429242089366494 (convergence = None, elapsed time = 546.9460198879242)
  integration point 0.0: max_norm = 0.0035868834, median_norm = 1.645739e-05
  integration point 0.1: max_norm = 0.025060583, median_norm = 2.6911124e-05
  integration point 0.2: max_norm = 0.023665901, median_norm = 1.3150784e-05
  integration point 0.3: max_norm = 0.00688067, median_norm = 2.1568732e-05
  integration point 0.4: max_norm = 0.0070687872, median_norm = 1.3886539e-05
  integration point 0.5: max_norm = 0.022459213, median_norm = 6.061736e-06
  integration point 0.6: max_norm = 0.044054348, median_norm = 1.2192165e-05
  integration point 0.7: max_norm = 0.0028648376, median_norm = 2.8599677e-06
  integration point 0.8: max_norm = 0.008432149, median_norm = 1.7321947e-06
  integration point 0.9: max_norm = 0.055777743, median_norm = 2.3044145e-06
  integration point 1.0: max_norm = 0.0029357984, median_norm = 4.38017e-07
Composition 8: error = 0.013429388933162735 (convergence = None, elapsed time = 549.5867309570312)
  integration point 0.0: max_norm = 0.0055001304, median_norm = 1.6720964e-05
  integration point 0.1: max_norm = 0.027138637, median_norm = 2.6930056e-05
  integration point 0.2: max_norm = 0.02341156, median_norm = 1.5838637e-05
  integration point 0.3: max_norm = 0.0073372587, median_norm = 2.3640241e-05
  integration point 0.4: max_norm = 0.007314575, median_norm = 9.94973e-06
  integration point 0.5: max_norm = 0.01786631, median_norm = 7.0206315e-06
  integration point 0.6: max_norm = 0.04429674, median_norm = 1.1398175e-05
  integration point 0.7: max_norm = 0.0036604677, median_norm = 4.3813397e-06
  integration point 0.8: max_norm = 0.008216945, median_norm = 1.6810952e-06
  integration point 0.9: max_norm = 0.055892985, median_norm = 2.3092794e-06
  integration point 1.0: max_norm = 0.0029066645, median_norm = 4.396004e-07
Composition 9: error = 0.013438406777643453 (convergence = -1.305900514125824e-05, elapsed time = 552.0999529361725)
Total elapsed time = 5582.686217069626.


Iteration 19
  integration point 0.0: max_norm = 0.0042958744, median_norm = 1.7072049e-05
  integration point 0.1: max_norm = 0.029710682, median_norm = 2.006381e-05
  integration point 0.2: max_norm = 0.020849552, median_norm = 7.880952e-06
  integration point 0.3: max_norm = 0.0075228238, median_norm = 2.1054471e-05
  integration point 0.4: max_norm = 0.007156957, median_norm = 1.4305375e-05
  integration point 0.5: max_norm = 0.021956675, median_norm = 6.3367024e-06
  integration point 0.6: max_norm = 0.0443047, median_norm = 1.1086453e-05
  integration point 0.7: max_norm = 0.0029044573, median_norm = 3.2779826e-06
  integration point 0.8: max_norm = 0.008020725, median_norm = 1.6499364e-06
  integration point 0.9: max_norm = 0.05600121, median_norm = 2.3135588e-06
  integration point 1.0: max_norm = 0.002877856, median_norm = 4.4097652e-07
Composition 0: error = 0.013439268993656989 (convergence = None, elapsed time = 546.0505628585815)
  integration point 0.0: max_norm = 0.0053065363, median_norm = 1.5729169e-05
  integration point 0.1: max_norm = 0.030244477, median_norm = 3.0574367e-05
  integration point 0.2: max_norm = 0.020740792, median_norm = 1.8314175e-05
  integration point 0.3: max_norm = 0.013635284, median_norm = 4.3434433e-05
  integration point 0.4: max_norm = 0.012461244, median_norm = 2.0639773e-05
  integration point 0.5: max_norm = 0.016415488, median_norm = 1.3440404e-05
  integration point 0.6: max_norm = 0.044632018, median_norm = 1.1520887e-05
  integration point 0.7: max_norm = 0.005660415, median_norm = 3.9968236e-06
  integration point 0.8: max_norm = 0.007915998, median_norm = 1.6206017e-06
  integration point 0.9: max_norm = 0.056036647, median_norm = 2.3163943e-06
  integration point 1.0: max_norm = 0.002863926, median_norm = 4.4226394e-07
Composition 1: error = 0.013489887879234214 (convergence = None, elapsed time = 548.3767852783203)
  integration point 0.0: max_norm = 0.0045651398, median_norm = 1.7435617e-05
  integration point 0.1: max_norm = 0.031976547, median_norm = 2.4321074e-05
  integration point 0.2: max_norm = 0.018933311, median_norm = 1.0538344e-05
  integration point 0.3: max_norm = 0.0049647256, median_norm = 8.830215e-06
  integration point 0.4: max_norm = 0.004919304, median_norm = 6.959928e-06
  integration point 0.5: max_norm = 0.017636081, median_norm = 2.1783385e-06
  integration point 0.6: max_norm = 0.044543035, median_norm = 1.0980375e-05
  integration point 0.7: max_norm = 0.0022520158, median_norm = 2.9696266e-06
  integration point 0.8: max_norm = 0.007764335, median_norm = 1.5994415e-06
  integration point 0.9: max_norm = 0.05610315, median_norm = 2.3195335e-06
  integration point 1.0: max_norm = 0.0028428135, median_norm = 4.432362e-07
Composition 2: error = 0.013430897959925643 (convergence = None, elapsed time = 549.1806330680847)
  integration point 0.0: max_norm = 0.0048605604, median_norm = 1.3650179e-05
  integration point 0.1: max_norm = 0.032654922, median_norm = 2.0634872e-05
  integration point 0.2: max_norm = 0.01808036, median_norm = 8.134332e-06
  integration point 0.3: max_norm = 0.0049958373, median_norm = 1.2851564e-05
  integration point 0.4: max_norm = 0.004901638, median_norm = 6.9839307e-06
  integration point 0.5: max_norm = 0.02445416, median_norm = 3.1910836e-06
  integration point 0.6: max_norm = 0.044477656, median_norm = 1.2630526e-05
  integration point 0.7: max_norm = 0.00546692, median_norm = 4.315206e-06
  integration point 0.8: max_norm = 0.007598876, median_norm = 1.5775865e-06
  integration point 0.9: max_norm = 0.056186907, median_norm = 2.3229506e-06
  integration point 1.0: max_norm = 0.0028198347, median_norm = 4.4441856e-07
Composition 3: error = 0.013446610584302753 (convergence = None, elapsed time = 546.8066148757935)
  integration point 0.0: max_norm = 0.005339948, median_norm = 1.545672e-05
  integration point 0.1: max_norm = 0.032717846, median_norm = 2.319795e-05
  integration point 0.2: max_norm = 0.017157957, median_norm = 1.2271641e-05
  integration point 0.3: max_norm = 0.0076537332, median_norm = 2.6353293e-05
  integration point 0.4: max_norm = 0.010469898, median_norm = 1.2296373e-05
  integration point 0.5: max_norm = 0.009974822, median_norm = 7.114591e-06
  integration point 0.6: max_norm = 0.044819392, median_norm = 1.0642388e-05
  integration point 0.7: max_norm = 0.0022130294, median_norm = 2.9413907e-06
  integration point 0.8: max_norm = 0.0074115195, median_norm = 1.5287685e-06
  integration point 0.9: max_norm = 0.056272607, median_norm = 2.3267962e-06
  integration point 1.0: max_norm = 0.0027937915, median_norm = 4.4587534e-07
Composition 4: error = 0.013463387947506261 (convergence = None, elapsed time = 543.2818760871887)
  integration point 0.0: max_norm = 0.0056646927, median_norm = 1.7710474e-05
  integration point 0.1: max_norm = 0.031266704, median_norm = 2.5287758e-05
  integration point 0.2: max_norm = 0.01642264, median_norm = 1.1982158e-05
  integration point 0.3: max_norm = 0.007814892, median_norm = 2.6380978e-05
  integration point 0.4: max_norm = 0.009010211, median_norm = 1.6208918e-05
  integration point 0.5: max_norm = 0.024975007, median_norm = 7.6101296e-06
  integration point 0.6: max_norm = 0.045111626, median_norm = 1.2511022e-05
  integration point 0.7: max_norm = 0.0043903803, median_norm = 4.293227e-06
  integration point 0.8: max_norm = 0.0072435387, median_norm = 1.4896275e-06
  integration point 0.9: max_norm = 0.056356654, median_norm = 2.3307534e-06
  integration point 1.0: max_norm = 0.0027700597, median_norm = 4.472662e-07
Composition 5: error = 0.013478533195483271 (convergence = None, elapsed time = 555.0942988395691)
  integration point 0.0: max_norm = 0.006394519, median_norm = 1.6953352e-05
  integration point 0.1: max_norm = 0.0297579, median_norm = 2.1695221e-05
  integration point 0.2: max_norm = 0.015402066, median_norm = 1.0811033e-05
  integration point 0.3: max_norm = 0.0063502905, median_norm = 2.0803018e-05
  integration point 0.4: max_norm = 0.0066708922, median_norm = 8.6285245e-06
  integration point 0.5: max_norm = 0.013777915, median_norm = 5.8122646e-06
  integration point 0.6: max_norm = 0.045377724, median_norm = 1.0964173e-05
  integration point 0.7: max_norm = 0.002398239, median_norm = 3.033943e-06
  integration point 0.8: max_norm = 0.0070655947, median_norm = 1.4694085e-06
  integration point 0.9: max_norm = 0.056431558, median_norm = 2.3344678e-06
  integration point 1.0: max_norm = 0.00274177, median_norm = 4.4884206e-07
Composition 6: error = 0.01346644421050166 (convergence = None, elapsed time = 543.5894417762756)
  integration point 0.0: max_norm = 0.0068509374, median_norm = 1.646525e-05
  integration point 0.1: max_norm = 0.027359545, median_norm = 1.9460454e-05
  integration point 0.2: max_norm = 0.014425629, median_norm = 7.4215714e-06
  integration point 0.3: max_norm = 0.0063121337, median_norm = 2.1324762e-05
  integration point 0.4: max_norm = 0.0069067306, median_norm = 1.5099653e-05
  integration point 0.5: max_norm = 0.021135397, median_norm = 6.3544417e-06
  integration point 0.6: max_norm = 0.045395114, median_norm = 1.175154e-05
  integration point 0.7: max_norm = 0.00322918, median_norm = 2.6277082e-06
  integration point 0.8: max_norm = 0.0068974113, median_norm = 1.4350965e-06
  integration point 0.9: max_norm = 0.056507207, median_norm = 2.3394246e-06
  integration point 1.0: max_norm = 0.0027212666, median_norm = 4.5054938e-07
Composition 7: error = 0.013477994402421782 (convergence = None, elapsed time = 529.0286412239075)
  integration point 0.0: max_norm = 0.0074126073, median_norm = 1.6962846e-05
  integration point 0.1: max_norm = 0.025338197, median_norm = 2.0333573e-05
  integration point 0.2: max_norm = 0.013398291, median_norm = 1.0180478e-05
  integration point 0.3: max_norm = 0.009641946, median_norm = 3.2559088e-05
  integration point 0.4: max_norm = 0.0075205313, median_norm = 1.4105693e-05
  integration point 0.5: max_norm = 0.0133134, median_norm = 9.3252565e-06
  integration point 0.6: max_norm = 0.046002317, median_norm = 1.0741481e-05
  integration point 0.7: max_norm = 0.0032270006, median_norm = 3.6288425e-06
  integration point 0.8: max_norm = 0.0067226677, median_norm = 1.4002063e-06
  integration point 0.9: max_norm = 0.056573924, median_norm = 2.343017e-06
  integration point 1.0: max_norm = 0.0026879727, median_norm = 4.5219323e-07
Composition 8: error = 0.013496529064118285 (convergence = None, elapsed time = 534.3017909526825)
  integration point 0.0: max_norm = 0.007864481, median_norm = 2.0348958e-05
  integration point 0.1: max_norm = 0.023332143, median_norm = 2.0277108e-05
  integration point 0.2: max_norm = 0.012550762, median_norm = 8.189589e-06
  integration point 0.3: max_norm = 0.008297252, median_norm = 2.5813633e-05
  integration point 0.4: max_norm = 0.007980313, median_norm = 1.7349159e-05
  integration point 0.5: max_norm = 0.020033503, median_norm = 7.527269e-06
  integration point 0.6: max_norm = 0.04590645, median_norm = 1.1621909e-05
  integration point 0.7: max_norm = 0.0026646147, median_norm = 3.047844e-06
  integration point 0.8: max_norm = 0.006556786, median_norm = 1.3707172e-06
  integration point 0.9: max_norm = 0.056648277, median_norm = 2.3483094e-06
  integration point 1.0: max_norm = 0.0026787587, median_norm = 4.5366608e-07
Composition 9: error = 0.013500049564048856 (convergence = -3.214459866285324e-05, elapsed time = 530.8574616909027)
Total elapsed time = 5505.946482181549.
